# Supplementary material for: Deletion of NPAS4 in olfactory bulb principal neurons alters E/I balance and impairs decoding of chemically similar odour molecules
Source: J Physiol. 2025 Dec 4;604(1):527–47. doi: 10.1113/JP288011 (PMC12783982; doi:10.1113/JP288011)
Supplement: Supplementary file 2 — Supporting Information [file TJP-604-527-s002.xlsx]

## Sheet: 2C1
firing rates
control	NPAS4
26.2509	16.5843
8.51018	18.6769
20.5759	50.7993
12.4818	22.9688
13.5481	24.9289
30.6102	35.4321
11.3696	20.5444
16.7919	20.6919
27.72	20.8053
5.84096	15.3516
11.5056	9.18704
24.3895	24.9287
34.5291	7.10912
10.597	2.20659
26.6781	10.5929
12.0805	17.9387
11.7656	21.341
25.1166	29.4321
4.16661	22.2478
2.4148	13.885
21.2106	11.8048
14.1404	30.3529
8.17205	26.6759
9.55707	5.29911
16.3763	17.501
20.8817	40.6038
17.9431	14.9119
27.353	23.7048
7.73655	10.7879
9.37844	8.40609
17.7211	30.7658
9.53785	30.2579
16.4874	19.9011
10.0285	12.7645
17.0556	30.0596
25.6428	11.2574
8.0289	20.5571
8.70722	26.7091
12.9161	14.8921
17.2914	19.3319
10.9859	10.6094
23.4848	36.7484
3.4835	22.3912
9.80889	22.0532
11.0615	13.335
21.0656	13.6287
19.928	25.7519
20.8123	15.8528
13.7222	34.0253
18.0239	6.96677
19.3107	9.69349
10.7992	7.19839
21.4416	18.5479
37.548	13.5023
4.82011	8.39468
14.1673	13.2496
42.8776	16.1282
9.81773	12.5844
20.8246	14.6818
23.2626	14.2648
5.58264	14.7246
10.7259	11.7411
7.06957	25.9105
16.1481	19.4554
10.2897	16.3453
9.04717	30.5608
15.0561	20.4482
1.13656	17.8844
6.71527	12.0542
25.8038	13.0996
19.0196	17.1804
	3.231
	18.597
	41.5436
	9.63525
	5.05012
	1.05463
	4.38708
	4.03067
	6.15798
	2.4528
	1.20458
	17.9777
	0.585057
	6.73333
	16.5999
	14.0788
	17.541
	0.3513
	20.8219
	7.41738
	4.48106
	4.41006
	50.2142
	21.143
	9.4116

## Sheet: 2C2
fwhm
control	NPAS4
0.169095	0.17499
0.252016	0.202147
0.171643	0.237152
0.186874	0.219526
0.149383	0.166911
0.181628	0.16462
0.185995	0.159602
0.144173	0.177686
0.176975	0.146401
0.261834	0.190362
0.180223	0.282455
0.222139	0.151955
0.16677	0.160433
0.163085	0.251352
0.171645	0.158364
0.16891	0.165761
0.208719	0.171816
0.163644	0.160405
0.196057	0.178231
0.315606	0.173239
0.178903	0.178401
0.104682	0.152845
0.218953	0.210394
0.193527	0.299942
0.151424	0.171266
0.176837	0.235085
0.110247	0.18358
0.146874	0.170374
0.190569	0.155219
0.174167	0.224304
0.463416	0.24502
0.214197	0.21319
0.15707	0.196283
0.19437	0.206638
0.181532	0.144636
0.156811	0.231018
0.12317	0.228982
0.420659	0.170717
0.214638	0.257583
0.192145	0.176034
0.184902	0.145634
0.155403	0.22283
0.122981	0.129727
0.196252	0.230033
0.184464	0.171849
0.148295	0.325876
0.175754	0.20777
0.143908	0.135245
0.172835	0.22388
0.157941	0.14281
0.158609	0.248126
0.148175	0.187261
0.182012	0.148219
0.197597	0.203358
0.129932	0.210799
0.186273	0.233638
0.206218	0.224997
0.184835	0.221402
0.211293	0.213222
0.136622	0.249986
0.214821	0.159523
0.279476	0.177246
0.203079	0.214003
0.197536	0.20347
0.374687	0.190288
0.206395	0.247349
0.306439	0.238547
0.106664	0.174123
0.253126	0.175426
0.211965	0.153076
0.217213	0.355981
	0.43591
	0.203393
	0.128935
	0.131532
	0.234092
	0.385278
	0.231252
	0.185206
	0.24678
	0.121047
	0.113909
	0.0556962
	0.151068
	0.236768
	0.2509
	0.235491
	0.221728
	0.227282
	0.260984
	0.203542
	0.238725
	0.135742
	0.117319
	0.210159
	0.272499

## Sheet: 3E
peak z-score
control	NPAS4
3.43394	2.73477
7.01075	4.04252
22.4933	4.07334
9.02359	4.19371
5.12331	6.89688
6.31024	4.90989
12.0816	3.88792
29.0584	5.6009
5.51197	8.48858
12.4811	9.6217
13.014	5.12434
9.62595	4.41167
8.476	9.18782
16.69	6.11298
8.55752	7.5221
4.32358	10.7061
14.5556	6.68566
12.8462	5.22271
9.07694	10.347
5.78112	3.27499
11.5134	10.4177
13.5679	6.56109
17.1236	4.60957
8.12823	8.85666
9.31462	5.49923
3.75895	8.35564
7.54399	4.6423
7.08088	3.68086
6.99837	6.19941
3.83438	9.90745
7.16179	8.19197
9.40747	7.06731
7.58467	6.31422
4.95617	3.75239
3.85634	12.5405
8.52781	4.6797
	2.85798

## Sheet: 3F
peak width
control	NPAS4
158.333	90
200	394.091
109.677	233.333
176.577	150.292
264.912	151.186
182.405	246.786
179.231	355.417
110.811	125
112.847	154.342
108.99	259.682
160.92	185.714
152.632	181.25
147.569	187.527
116.667	143.395
355.357	125.401
195.833	118.75
111.111	212.5
99.0809	101.852
196.857	208
125	455
200	213.194
355.769	240
160	223.333
130.909	168.646
118.182	150
359.762	247.269
158.81	303.333
92.3077	247.676
293.75	200
300	362.095
122.024	200.758
170.455	215.404
205.417	297.5
110	190
160.714	79.5455
466	197.826
	213.095

## Sheet: 3G
time to peak
control	NPAS4
400	400
200	400
100	400
200	2100
1300	400
200	300
200	300
100	200
400	200
200	300
200	400
200	400
200	300
100	400
800	200
100	100
200	100
200	300
200	300
100	700
100	500
200	400
100	300
200	400
100	100
200	500
200	400
100	200
400	300
100	200
700	400
100	400
200	400
300	400
200	300
300	200
	200

## Sheet: 3J
peak z-score
control	NPAS4
7.00954	3.93882
3.91858	5.50952
4.69029	2.77911
3.27999	4.58412
3.38519	2.86921
3.20175	3.42067
3.39178	4.00714
3.82945	4.70827
4.9228	3.73646
6.24835	6.84579
5.22158	4.38447
5.26279	3.09801
3.91027	3.31653
3.90035	3.42776
4.06773	4.7711
4.0816	4.58042
3.68264	4.33653
5.61517	4.59557
4.75363	5.85299
4.10426	5.50207
3.97582	3.53476
4.73531	4.37412
4.35039	7.73645
4.67872	5.87506
6.80066	3.28399
7.2432	6.44102
5.44848	7.25446
3.18779	3.8221
3.43699	3.50526
4.36962	3.38445
3.83065	5.82098
5.96873
3.27067
4.83266
4.30003
3.50255
4.66685
4.7814
5.43929
3.24221
6.10083
5.91213
6.03519
4.66456
4.41886
6.39179
5.82718
5.23516
6.46642
4.04557
3.66231
3.9577
5.17812
4.89221
4.32811
5.08884

## Sheet: 3K
response width
control	NPAS4
455.556	374.747
427.5	604.514
562.5	167.857
384.821	456.548
294.167	185
483.333	332.973
429.167	430.238
326.19	266.071
462.5	367.816
247.863	504.004
401.786	238.889
493.75	533.333
225.833	375.362
499.306	181.25
390.53	344.097
441.667	379.412
312.5	180.952
350	265.714
560.14	505.357
331.25	320.455
291.25	688.462
418.182	290
536.508	398.153
444.444	511.111
525.175	637.5
310	711.607
188.294	513.333
444.444	291.667
223.235	307.143
310.417	267.857
329.167	346.222
561.111
485.897
608.974
572.682
421.429
380
230
547.955
312.5
334.474
540.833
629.032
375.769
125
358.333
300
281.424
310.49
222.619
302.353
337.949
161.842
515.476
517.381
530

## Sheet: 3L
time to peak
control	NPAS4
300	300
200	400
300	300
300	500
200	200
300	300
200	500
400	400
300	300
300	400
300	300
300	500
200	300
400	100
200	300
100	300
300	1000
300	200
300	400
300	300
300	600
400	400
200	300
400	300
300	400
300	300
200	400
400	200
300	300
300	200
300	400
600
600
300
300
300
300
300
300
300
300
200
400
200
100
400
300
200
200
200
200
300
200
500
200
400

## Sheet: 4A control
within_C3	within_C4	within_C5	within_C6	within_C7	within_C8	cross_C4_to_C3	cross_C5_to_C3	cross_C5_to_C4	cross_C6_to_C3	cross_C6_to_C4	cross_C6_to_C5	cross_C7_to_C3	cross_C7_to_C4	cross_C7_to_C5	cross_C7_to_C6	cross_C8_to_C3	cross_C8_to_C4	cross_C8_to_C5	cross_C8_to_C6	cross_C8_to_C7
4.83386	4.03331	3.35673	4.53003	3.79213	4.2559	4.6254	5.72122	5.02529	5.96823	5.44369	3.92715	5.99883	5.06576	4.38788	4.4055	6.42179	6.39212	5.78488	5.69779	4.74267
4.63909	4.55483	4.21767	4.84114	4.34919	3.72468	4.94192	5.45403	4.59485	5.16216	5.19615	4.53469	6.09086	5.99413	4.41827	4.77228	6.11394	5.88026	5.50288	5.21779	4.65878
4.36213	3.95396	4.36858	4.29379	4.38949	3.49043	3.65791	5.03369	4.68441	5.71999	5.78488	4.78701	7.00704	6.25401	4.59945	5.16625	6.16556	6	5.48622	5.1485	4.20261
5.76048	4.83532	3.68476	4.43577	3.86388	3.85658	4.96041	5.02389	4.90042	4.64515	4.78995	4.59639	6.05026	6.2371	4.94904	4.75306	5.9906	5.98943	5.376	4.90616	4.48942
3.59773	3.78098	3.8748	4.24596	3.51856	4.51289	4.53469	4.03331	3.83093	5.42555	5.07271	4.85566	6.09664	6.15527	4.57642	3.99648	6.57995	6.08971	5.74088	5.57029	4.2443
4.68741	4.20429	3.77725	4.51445	4.57335	3.94147	6.09664	5.44369	4.87737	5.11006	5.47337	4.16897	5.02108	4.90903	4.31506	4.97458	6.26976	6.23258	5.57787	5.51055	4.65122
3.81804	3.95218	4.28065	4.78995	4.4437	3.86023	4.7708	5.6344	4.86001	5.44499	5.94339	5.20969	5.4952	6.08045	4.87304	5.06993	5.81281	5.93391	6.14267	6.10241	5.07965
4.61168	3.46817	4.30362	4.13164	4.64364	4.41189	4.95615	5.55257	5.3154	5.46822	5.16216	4.56101	6.04211	6.17697	4.86146	5.35895	6.66714	7.03212	5.67426	5.84422	5.13617
4.85711	3.55639	4.01757	5.04487	4.91477	3.99824	4.80903	6.00352	5.04626	4.75602	5.1853	4.54089	5.29815	4.84405	3.90918	4.55019	6.14496	6.40642	5.74946	5.84784	4.45004
5.09211	3.83644	4.25093	4.72035	4.17909	4.279	4.47686	4.58411	3.95218	6.62794	6.07465	4.3975	5.68789	5.84061	4.43259	5.3101	6.1587	5.79461	5.18258	4.8324	4.3959
4.65122	5.21374	4.25259	4.32647	3.92357	4.57335	4.7084	4.67688	4.45636	6.06421	6.26189	4.54864	5.3642	5.36026	4.34919	4.91047	6.58958	6.51326	6.09433	5.91489	5.7089
4.55483	3.97705	4.50665	4.00352	3.92177	4.51445	5.35895	4.98448	5.00844	5.508	5.2474	4.31832	5.58166	5.43463	4.50665	5.32731	6.24725	6.67769	5.30878	5.1073	5.05463
3.74166	4.34919	4.12652	5.05324	5.33128	4.11798	4.22434	5.12519	3.72657	5.45016	5.6668	4.57335	6.30225	5.9137	4.99577	5.51183	5.81038	5.74579	5.14166	5.50032	4.7084
4.73227	4.236	4.31506	5.03229	4.71886	4.76342	4.79877	4.59792	4.3927	5.51566	5.39823	4.17572	5.94458	5.76292	4.61015	5.40474	5.71383	6.02927	5.83337	5.23934	4.61321
4.88026	4.08191	4.41987	4.65727	4.8687	4.26086	5.02108	4.84841	4.73227	5.40995	5.48878	4.34109	5.7163	5.43463	5.38386	5.62314	6.202	6.20767	5.86587	6.02577	5.20834
4.86725	4.51133	4.4055	5.02949	4.70989	4.11627	5.42166	5.19615	4.87014	5.90178	5.96468	5.11694	5.46693	5.28484	4.69942	4.95188	6.74067	6.31899	6.08623	5.61311	5.1526
4.5238	4.34109	4.72035	4.61321	4.89323	4.21098	5.29549	4.75009	4.58258	5.83819	5.38255	4.4055	6.06653	6.38661	5.2715	5.68665	6.57246	6.23484	5.41386	5.16761	4.6814
4.31179	3.70762	4.47056	4.99859	4.97033	3.76418	4.3959	5.92203	5.12794	5.57661	5.19615	4.04203	6.07233	5.89461	4.38628	4.76342	5.66308	5.36814	5.65312	5.60181	4.84986
5.1948	4.38788	3.95396	4.53934	4.78407	4.15034	4.17234	5.23396	4.60557	5.86947	5.09487	4.09397	6.37667	5.76781	4.73078	4.92193	6.44697	6.37999	5.84904	6.07001	5.34711
4.67086	3.68858	4.59485	5.67798	4.80463	4.58872	4.44687	3.86206	4.49099	4.30198	5.43722	4.23101	4.67839	4.7575	4.89467	4.76046	5.64065	5.85265	6.02343	5.58418	4.236
3.69621	4.23101	4.57489	5.25813	4.44687	4.69342	4.0368	3.81435	4.11113	4.99436	5.1073	4.7708	4.78995	5.12107	5.12931	5.17306	5.05045	5.42036	5.76781	5.3101	4.3346
4.32484	5.15806	4.84259	4.48786	4.23433	3.90016	3.62891	4.216	4.29051	5.29682	5.75191	5.23396	5.38778	4.64819	4.94192	5.53096	4.99013	4.87737	5.36945	5.37993	4.21433
3.64054	4.50352	4.58565	4.29379	4.26251	4.49413	3.76418	3.98059	4.64212	4.96892	5.24606	5.31275	4.74119	5.27951	5.37207	5.21509	4.86291	4.95615	5.17578	4.7973	4.27571
3.66944	3.79399	4.82949	5.46435	4.97883	4.13334	3.29105	4.00704	3.60946	4.97741	5.16216	4.64212	4.85566	5.46564	4.69492	5.16079	5.52714	5.38647	5.94813	5.21644	4.48472
4.03855	5.13343	4.56718	3.87298	4.6406	3.71142	4.17909	4.7069	4.62693	4.55483	4.57796	4.08018	4.34595	4.60863	4.08018	4.70241	5.56903	5.23934	5.66308	5.61311	4.72184
4.39109	4.236	4.66029	4.78407	4.7278	3.95752	3.86935	4.1774	4.55947	5.29682	5.61311	5.23665	4.50821	4.9305	5.14029	4.28887	5.67177	5.23934	5.85626	5.86347	4.88602
3.81989	4.43894	4.88602	4.23433	4.2559	4.63149	4.55174	4.55947	4.64667	4.66935	4.9119	5.14166	5.22319	4.66331	5.03229	4.41508	5.65312	5.5589	5.57661	5.7089	4.13504
3.82357	4.32484	4.65273	5.01828	4.15543	4.28722	4.23101	4.9076	4.6829	4.68591	5.04347	4.43736	4.27241	4.02632	4.12311	4.18414	5.6269	5.55764	5.52714	5.17714	4.34919
3.92895	4.83386	4.89467	4.48629	3.83093	4.54864	4.14865	3.75856	3.98589	5.6344	4.59485	4.69792	5.3101	4.87737	5.09487	4.73078	4.95615	5.22588	4.73673	4.80756	4.26416
5.00282	3.5005	5.12794	4.3927	4.30034	4.32972	5.00563	4.279	3.59381	4.51289	5.70273	5.13617	4.28887	4.92622	4.68891	4.25093	5.52842	5.3326	5.66556	6.08971	5.01968
5.05463	3.65791	4.08363	5.07826	4.84259	4.19591	3.96108	5.01968	5.1567	4.97175	4.96183	4.96466	4.43894	5.30479	4.31832	5.24606	5.17034	5.88026	5.25545	5.84663	3.80326
4.92193	3.90558	4.57027	3.64247	4.51601	4.61931	5.14029	4.21934	4.05768	5.21374	5.86347	5.38778	5.38255	4.83823	5.21104	4.89898	4.9533	4.49883	5.10316	5.38255	4.14015
4.56101	3.71142	4.32809	4.67236	4.7708	4.3589	3.63085	4.70241	3.85476	5.2474	5.04626	4.65122	5.25946	4.89754	5.32731	4.55483	5.29815	5.27551	5.41256	4.60251	4.56872
5.21104	4.4071	4.8455	4.01055	3.29532	3.64634	4.61931	4.61779	4.55174	5.16898	5.08242	4.84695	5.11694	5.17034	5.33656	5.45662	5.47723	5.16079	5.72983	5.26348	4.83677
5.53096	4.62083	5.06993	4.08536	4.00879	4.72631	4.49099	4.74119	4.84841	5.90536	5.74456	5.11419	4.73376	4.70241	4.73822	4.60863	5.69779	5.36814	5.57156	5.58923	5.16761
4.35405	4.35405	4.91047	4.0368	3.87662	3.96641	3.95396	4.23101	4.34109	4.74861	5.05184	4.08708	5.11281	6.00587	5.69037	6.09895	5.12931	5.68789	5.29283	5.77147	4.51445
4.24927	5.20022	4.42146	4.95615	3.96818	4.81635	3.92715	5.25813	5.42296	4.28722	4.86436	4.67538	4.91763	4.88458	4.75306	4.89323	4.79436	5.43722	5.44499	5.28751	4.89179
4.05421	3.98059	3.7977	4.77228	4.47056	4.51757	4.73078	4.65727	4.37503	4.88602	5.20834	4.11456	4.7973	5.09211	4.76637	5.20698	5.68418	6.13579	5.93984	5.78122	4.95757
5.01547	3.90558	4.3589	5.82854	5.40344	4.216	4.41349	4.54399	4.46268	4.43894	4.56718	4.01406	4.89179	5.09487	4.59332	5.70396	6.02343	5.6269	5.39301	6.19973	4.89323
4.69642	3.96463	4.30525	5.40605	4.35081	4.90329	4.66633	4.279	4.26912	5.45403	4.59639	4.87159	5.79704	5.01266	4.64364	5.61311	5.59174	5.508	4.99154	5.5016	5.44628
4.51133	3.79213	3.4702	5.10316	5.30479	4.85131	3.82726	4.42305	4.27736	5.23127	4.99436	4.88747	5.71383	5.27551	5.44757	6.5273	5.5627	5.23665	4.65122	5.92916	4.54244
4.78554	3.94326	4.50352	4.05421	4.61931	4.53469	4.83094	4.01055	3.71142	4.70541	4.00704	4.59792	5.52204	5.10592	4.51913	5.72368	5.27818	5.03788	5.02809	5.78853	4.7084
4.66331	4.57642	4.50039	5.76781	4.83386	5.42815	4.08018	3.86206	3.28676	5.26482	4.36374	5.38778	4.94049	5.09764	4.63605	5.6269	5.67922	5.5993	5.14439	5.57029	4.47214
4.28558	4.21098	4.66784	4.66935	3.81804	5.22588	5.29283	4.70241	4.19255	5.00141	4.60557	4.82511	4.98166	4.54089	4.62845	5.45791	5.50416	5.23127	5.1567	6.06073	4.9119
4.18919	3.94861	4.21098	4.89179	4.3346	4.27571	4.00704	5.28884	4.64515	5.68541	4.78701	4.99577	5.06576	4.52847	5.20157	5.50928	5.61813	5.36945	5.3917	6.64174	5.39562
4.58104	4.75157	4.52069	4.49726	4.19255	4.85421	4.14525	4.97175	4.28722	5.32202	4.20764	4.79436	5.75559	5.45145	4.6497	5.13617	5.97412	5.51311	5.05045	6.00587	4.7767
4.25755	3.88569	4.24762	4.93193	4.15034	5.28751	4.87304	5.20428	4.75157	4.69342	3.89655	4.55483	4.65576	4.43894	4.23267	5.05463	5.72491	5.58796	4.95899	5.70643	5.44499
4.47528	3.92536	4.09741	5.52842	4.81342	4.93336	4.79583	4.35081	3.96818	5.42166	5.31938	5.03509	5.58292	5.38778	4.86436	5.40474	5.45532	5.20428	4.78554	5.39692	5.41646
4.81488	4.43577	3.81066	4.49256	4.46899	4.30034	4.54709	4.8687	3.94505	5.89222	4.80463	5.51311	5.77147	4.89754	4.78848	5.71137	6.57246	5.86107	5.42296	6.81754	4.81927
5.21509	3.95752	3.4232	5.09211	4.81781	4.78701	4.90616	4.55328	3.76043	4.66331	3.97528	4.65576	5.54114	5.14302	4.8017	5.84663	5.69284	5.2715	5.32864	6.55636	4.84841
4.05942	4.97458	4.63453	4.81635	4.07846	5.11557	3.8511	4.33622	3.94505	5.04208	4.55483	5.24069	5.43593	5.36289	5.50672	5.56776	5.62064	5.01968	4.59332	6.25514	4.33622
4.25259	4.56255	4.53934	4.66331	4.47686	4.62388	4.70989	4.7278	4.4039	5.24069	4.66029	4.28065	5.28751	5.03089	5.41776	5.38647	5.69408	5.48493	4.7069	5.25277	5.20834
3.81989	4.77375	4.27241	4.69042	4.46426	4.25424	4.98731	4.31342	3.66752	4.82365	3.83828	4.83094	5.70643	5.45403	5.32731	5.81765	5.88983	5.37993	5.1948	6.10241	5.51183
4.86436	4.54089	4.16897	4.28394	3.97528	5.19208	5.25545	4.87159	4.55174	6.202	5.31673	5.61688	4.75898	4.70541	5.21779	5.46822	5.70149	5.89342	5.12794	5.84904	5.83337
3.5643	4.45162	3.73223	5.36551	4.60863	5.83819	5.57282	4.8061	4.03506	4.44687	4.43418	4.42305	6.15412	5.43981	5.74579	6.74693	5.47079	5.17442	5.39692	6.40862	4.70091
4.29051	5.45403	4.60557	3.98766	4.55174	4.48	4.79142	5.03509	4.7649	4.95615	4.52225	4.56718	5.42296	5.02669	4.4071	5.59552	5.77879	5.39562	5.09349	5.97412	5.3326
4.236	4.25755	4.81196	4.18246	4.76785	5.00282	4.05247	5.1004	4.10256	4.37342	4.56872	5.01406	5.30612	5.00563	5.27284	5.93153	5.97766	6.10587	5.46435	6.34457	5.93509
4.55483	4.08536	4.31016	4.5641	5.49776	4.50039	4.95472	4.11113	5.07271	4.53003	4.94192	4.34919	4.83968	5.09902	4.94619	4.79877	5.86947	5.98943	5.96941	5.83095	4.75157
4.98872	4.26582	4.29215	3.64247	4.88314	4.08191	4.54399	4.36374	4.60404	4.84114	5.70273	4.47214	4.98448	5.14713	5.12931	5.23531	5.49263	5.32731	5.5993	5.14302	4.50821
4.97033	3.8657	4.48315	4.4087	5.00844	5.03928	4.50352	3.91997	4.49726	4.81342	6.13234	4.50821	5.69902	5.36945	5.22723	6.03511	5.45532	4.86146	5.57282	5.50416	3.90016
4.48629	4.62388	3.88206	4.29215	3.94326	4.1214	4.84259	3.7977	4.69192	5.12107	5.48108	4.55019	5.22858	4.91906	5.1717	5.43204	5.01547	5.01968	5.73843	5.69408	4.45162
4.16051	4.13675	5.18394	4.92049	5.36026	4.72631	4.11798	4.5641	4.14185	5.42815	6.13579	5.01266	4.87448	5.0741	5.08657	5.28751	5.47208	5.70273	5.69408	5.74088	4.29707
3.7847	3.82173	4.81927	3.67519	4.69642	4.32647	4.54554	4.80317	4.55174	5.21644	4.79289	4.62997	4.82657	4.89179	4.50352	4.88747	5.71507	5.6369	5.37207	5.76903	4.60251
4.07154	3.70192	5.00844	3.62697	4.24098	4.34758	4.02457	3.56825	5.03369	5.47079	5.4875	4.38146	5.18122	5.16898	4.93621	4.68741	5.93984	5.26214	6.00587	5.73966	4.93907
3.7623	4.11798	4.54399	4.28722	4.66784	4.58104	4.57489	5.29017	5.13754	5.00282	5.3154	4.96608	4.95615	5.35632	4.99295	5.04068	5.27551	5.59804	5.72122	6.08623	4.34271
4.04726	4.54554	4.25424	4.78112	4.27406	4.46268	4.49099	5.31408	4.37019	5.13206	5.40344	4.57181	4.48942	4.52225	4.6071	4.67387	5.74946	5.85265	5.2474	5.80311	4.1622
4.7397	4.77965	3.75106	5.34974	4.59485	4.31016	5.40605	4.43418	4.27736	5.59048	5.79704	4.96892	5.19344	5.37338	4.84259	4.5238	5.19073	5.60181	5.05602	5.53987	4.69342
4.35081	5.07549	4.1774	4.82803	4.65424	4.51757	5.61688	4.71288	4.19591	5.68294	5.55637	5.12519	5.10592	4.94477	5.24472	4.92622	5.98472	5.4952	6.14038	6.41192	5.03229
4.82803	4.06808	3.64247	4.77965	3.97528	3.94683	4.41668	5.10454	5.35369	4.75898	5.64813	4.61473	4.99577	4.96892	4.78848	5.508	5.52714	5.62439	5.49391	6.17469	4.66633
5.49135	5.05742	3.53454	3.78098	4.38146	4.05768	5.39301	3.98059	4.59639	5.17714	6.40422	4.68891	6.06769	5.38516	5.09073	5.61688	5.19073	4.93907	5.38255	5.35106	4.88458
4.88458	4.58565	3.69621	4.61015	4.88891	4.50821	3.94861	4.58565	4.98448	4.84695	5.19886	4.28887	5.593	5.37338	5.27684	5.21239	5.20563	5.56017	5.22723	5.65685	4.36536
4.31016	5.33656	3.91638	5.64065	4.92765	4.31832	5.11281	4.29379	4.52847	5.32335	5.84904	4.32158	5.70643	5.46822	5.78731	5.15123	5.66308	5.5665	5.68789	5.74701	4.88747
4.21767	4.79289	4.31342	5.00704	4.236	4.02807	5.30612	5.00282	5.40214	6.19746	6.02109	5.68046	5.47465	5.00282	4.87014	5.3101	5.40995	5.91132	5.57156	6.48291	5.07271
4.93479	4.24762	4.80317	4.64212	4.24927	3.35043	4.94334	4.62388	4.6071	4.99577	5.42425	4.20596	6.06885	5.40995	6.26976	6.10126	5.42166	5.52332	5.51183	5.95878	5.0741
5.13617	5.19615	4.15204	4.21767	4.78995	4.3991	4.94192	5.87187	5.47851	4.82949	5.31143	4.54089	5.06576	5.39562	4.70541	4.82365	5.51949	5.45403	5.79825	5.67301	4.60863
4.68891	4.57796	4.04029	5.86707	4.90903	5.02389	5.52842	4.92907	4.7826	5.17034	5.70767	4.81488	5.69779	5.51055	5.34315	5.68294	5.87547	6.27313	6.36341	6.19518	5.1073
4.77228	4.53003	3.92177	5.26214	5.03649	3.73035	4.8817	5.45532	4.30525	5.94576	4.25093	4.99859	5.80675	4.69192	4.52536	5.51949	6.5165	5.40214	5.45791	6.43056	4.71288
4.55328	5.06576	3.77352	4.6618	5.33656	4.02107	4.66784	4.79877	3.88569	5.08657	4.62083	4.88602	5.72491	4.56255	4.9119	5.44887	5.51183	5.05463	4.96325	5.69902	4.78701
5.59552	4.58104	4.3718	4.19087	4.12481	4.54399	4.05768	4.93336	3.68285	5.29682	4.8455	5.37338	6.51866	5.0602	5.29283	5.85746	6.04677	4.58872	4.95615	5.9635	4.30852
4.70541	4.49256	4.72184	4.85856	4.77818	4.66331	4.9675	4.75157	3.62697	4.75454	4.30525	3.87662	6.11624	4.88891	5.04906	5.56523	5.93984	4.73822	4.65576	5.80432	4.1774
4.74564	4.43577	4.35405	4.76342	4.75157	3.94505	4.31342	3.91818	3.55044	5.47337	4.85276	5.02809	6.33568	4.87737	5.1073	5.83457	6.31676	5.29948	5.43204	5.84784	4.9119
4.92049	4.29215	4.05421	4.38307	4.21266	4.41827	5.43074	5.72491	4.15882	5.12794	4.33785	4.82511	4.87737	4	4.45162	5.22454	5.96232	5.20969	5.13206	5.36683	5.30479
4.87014	3.7623	4.18919	4.69642	4.84114	4.19926	4.57027	5.00563	3.96463	5.7089	4.67387	4.97317	4.94049	4.26582	4.37503	5.1948	5.47208	5.40865	4.69942	6.18836	4.79436
3.48639	4.83532	4.48629	4.50665	4.83094	4.53313	4.70989	5.50288	4.33947	5.55637	4.17403	4.4023	5.28218	4.45952	4.96892	5.99295	6.1174	5.52077	5.34315	6.39322	4.42623
4.21767	3.49849	4.55792	4.55483	4.33622	4.69492	4.33947	6.04444	4.44845	5.11694	4.31832	4.15374	4.81196	3.79956	4.236	4.82511	5.51822	5.10316	5.46951	5.82974	4.96466
4.07846	4.7397	5.17306	4.34595	4.30689	4.3927	4.55638	4.87737	3.62697	6.27986	4.96041	5.25946	5.70149	4.87448	4.53158	5.84181	5.60181	4.65576	5.21914	4.8455	5.09073
5.33788	4.075	4.86436	4.09741	3.92536	3.64441	4.51445	4.67236	3.8657	6.10933	4.95188	5.50032	5.40474	4.72184	4.86146	5.31673	6.37115	5.5016	5.45403	6.39212	5.46435
4.91477	4.48472	3.85476	4.6406	4.55947	3.99471	4.10084	5.48365	4.68441	5.15533	4.29215	4.23766	5.37207	4.43418	4.84841	5.73597	6.15756	5.17714	5.50032	5.77391	4.49413
4.51757	5.04487	4.22934	5.17986	4.86436	4.90616	4.69342	4.86725	3.48639	5.17578	5.1717	4.55947	5.76659	4.66331	4.97458	5.86227	5.42555	4.64364	4.4437	5.9137	4.75009
4.62388	4.66029	4.8658	4.29215	5.03369	4.31669	4.91906	5.02108	4.1639	5.68046	4.58411	4.51757	5.85024	4.9859	4.85276	4.88026	5.39562	4.71438	5.39562	5.97176	4.88314
4.49726	5.38124	4.27571	4.48629	4.23101	4.37503	4.8658	4.99295	4.2443	5.26883	4.52536	4.37503	6.01758	5.09626	4.84841	5.73843	6.15984	4.84841	5.21104	6.21561	5.19208
5.38647	4.63757	4.83677	4.66482	4.41668	4.02282	5.28884	5.86227	4.20429	6.1667	5.34052	5.57156	5.47851	4.25259	4.38467	5.36289	6.05956	5.29416	5.89461	6.2258	5.61311
5.34315	4.49099	5.00563	4.16559	4.7649	4.62236	5.32864	5.2715	3.99295	5.47851	4.37663	4.78112	6.59705	6.05491	5.44887	6.34568	6.29554	5.51439	5.22992	5.92559	4.59945
4.93336	4.37342	4.15882	4.36213	5.54114	3.79399	4.73376	6.10126	5.13206	5.58292	4.7973	4.83968	5.63315	4.38628	4.74861	5.62189	5.7286	4.47056	5.22184	5.7372	5.16216
5.73106	5.06993	4.31995	4.05247	4.7278	4.38467	4.76933	5.59174	3.95574	5.78609	4.11113	4.91763	6.32233	4.9119	5.17306	4.84841	6.63537	5.9137	5.56397	6.63643	5.15397
5.74701	4.21934	3.57613	4.22601	4.98872	4.33297	3.43757	4.69342	4.78701	5.03928	5.48237	4.35243	4.88026	5.77269	4.70391	4.26747	5.22184	6.22919	5.75803	5.64689	4.9675
4.05247	4.90616	3.76605	4.87304	5.00985	4.66029	4.27241	4.65424	4.53313	4.89323	6.24274	5.00985	5.44369	5.68294	4.59025	4.58718	5.50032	5.55764	5.92441	5.36026	4.72929
4.60863	4.46583	4.32647	4.68891	4.9162	4.29871	3.85658	4.6829	4.85566	5.25277	6.03744	5.30612	5.43852	5.11419	5.18937	4.95615	5.34842	5.35763	5.56523	4.63149	4.31669
4.76194	4.55947	4.74713	4.32972	5.05463	4.61626	4.97175	4.29543	4.80463	4.05595	5.47594	4.84695	6.0246	5.80675	5.3326	4.29707	5.1073	5.60307	5.24874	4.9675	5.1485
5.34184	4.84114	4.64515	4.19255	4.96041	4.4055	3.80881	3.44167	4.17572	5.07132	6.1289	5.91965	5.66059	5.3392	5.19073	4.81635	5.36551	5.92322	5.75069	5.42296	5.15123
5.60181	4.77523	4.2443	4.56718	4.28394	4.42782	4.9859	4.46268	5.10316	4.99859	5.75681	4.97033	4.93907	5.48365	4.90185	4.28558	5.50928	5.78244	5.91846	5.1853	5.08934
4.65424	4.18919	4.32809	4.6406	4.87448	5.50544	4.49726	4.73227	4.45794	5.48365	5.99765	4.8455	5.19208	5.41906	5.59174	4.51289	5.46564	5.91012	6.122	5.82491	4.93764
4.36213	5.08934	4.01932	3.51255	5.10178	5.04347	4.54399	5.23127	5.17034	4.95472	5.12657	4.76933	5.74579	5.34579	5.23262	4.46583	6.15527	5.63315	5.90536	5.80189	5.16489
4.37503	5.01125	4.3346	3.99119	5.04626	4.49099	4.31832	4.82219	4.72929	4.55019	5.5551	4.34758	4.82219	4.81781	5.10592	4.00528	5.98001	6.34235	6.25626	4.88891	4.69492
4.13675	4.38467	4.77965	4.08363	4.74564	4.32972	4.93479	4.47843	4.52691	5.2474	5.68913	4.95188	5.43204	5.72614	4.78407	4.34595	5.23665	6.09086	5.52204	4.73376	4.03331
4.46426	5.50288	5.11694	5.22723	3.69049	5.01828	4.22601	4.45162	4.45004	5.64314	5.80675	5.18258	5.32467	5.39692	4.83386	4.18414	6.22014	5.65685	6.40972	6.15412	5.94221
4.46899	4.63453	4.75157	4.19758	4.24927	4.78554	5.06993	4.89898	5.88505	4.33135	5.24203	4.74416	5.40995	4.92907	4.91906	4.58104	5.86827	6.07697	5.83457	5.19344	4.76637
4.77523	3.96996	4.62388	5.13206	4.18582	4.11969	4.04029	3.83277	4.87014	5.07826	6.12545	5.3642	5.40474	5.67301	5.41516	4.76785	5.20969	5.01547	5.38255	5.39823	4.47056
5.06993	4.62997	4.61321	4.78407	4.22768	5.1073	4.59179	4.50196	5.26482	5.24337	5.69532	3.99295	5.69284	5.66183	5.59552	4.68891	5.4798	6.33012	5.7286	4.73227	4.52225
5.32599	4.36536	4.94192	4.69492	4.82803	5.04068	4.34109	4.18751	5.16489	4.64819	5.57029	4.4437	5.42296	5.81765	5.48493	5.5589	5.32731	5.66929	5.60809	5.36683	4.60098
4.075	4.26912	3.8875	5.09764	4.09741	4.08536	5.39301	4.76342	5.65934	5.57535	6.46551	5.31938	4.63909	5.63315	4.67839	3.97528	5.81402	6.39872	5.9576	5.4798	4.94192
3.99824	4.99436	4.65273	4.86436	3.94326	5.00844	5.14987	4.50352	4.89179	4.91047	5.44499	5.11281	6.09664	6.05375	5.42685	5.05602	5.46049	5.92678	5.71507	5.74701	5.04487
4.25093	4.48	4.66935	5.09902	4.49726	5.09349	4.92479	4.58718	5.59552	4.77965	5.76903	4.54709	5.37076	5.51694	4.92765	4.82365	5.31143	5.87906	5.77879	4.94049	4.25755
4.81049	4.46741	5.24337	4.35243	4.21433	4.3943	4.25259	4.14355	4.54399	4.43418	5.61813	4.82949	5.44499	5.6394	5.34579	4.38788	5.88505	6.59705	6.19973	6.10126	5.21509
3.90197	3.72279	4.22768	5.25946	4.1639	3.94147	3.61336	4.61168	4.18246	5.29815	4.65878	5.17714	5.02809	4.58565	5.17714	5.77269	5.95996	6.14611	6.1895	6.49485	5.58166
3.75106	4.92622	4.63605	5.05742	4.24762	5.63065	3.68858	4.19255	4.84114	4.85566	5.10454	4.62997	5.5386	5.02949	5.33128	5.52714	5.376	5.07965	5.49007	6.41411	4.99577
4.10427	4.30525	4.01932	4.88026	4.4087	4.91763	4.03855	4.60404	4.075	5.40865	4.96892	4.99436	5.53605	5.51055	6.03744	6.29218	5.32467	5.63565	5.78609	5.98825	4.36536
4.54709	4.84695	4.47528	5.24874	3.65405	5.19615	4.46741	4.24927	3.49648	4.65122	3.75668	4.82365	5.70273	5.18801	5.51439	5.40214	5.27818	5.66929	5.57661	5.88505	4.62083
4.7826	5.09902	4.38628	4.7397	4.11627	3.47222	3.584	3.56627	3.65213	4.90185	5.49263	5.6419	5.65561	4.98307	5.43204	5.61437	5.45145	5.72614	5.7089	6.02226	4.80023
4.87448	5.06159	4.14525	4.18414	4.61779	4.65576	4.71288	4.83823	4.44053	5.1785	5.38386	4.88458	4.76194	4.74416	5.09073	5.38778	5.31673	5.57535	6.09895	6.15069	5.27417
4.97741	4.69642	4.05942	3.57416	4.84986	4.32972	4.52847	4.62997	4.01757	5.13892	5.20969	5.04208	4.9076	4.81781	5.12382	5.34052	5.60055	5.79339	6.41192	6.50027	4.84259
3.98236	4.98872	4.20931	4.76785	4.75454	4.83386	4.3991	4.81635	4.98307	5.08657	4.22768	4.67387	5.15397	4.88747	4.57181	5.40344	6.1484	5.82128	6.01407	6.27874	5.26482
4.38788	4.52069	4.15034	4.87448	5.64564	4.06981	4.22601	4.84841	4.36213	4.67839	4.78554	4.90473	4.10942	4.44212	4.6618	5.3154	5.35895	5.74701	5.81765	5.92916	5.23665
4.86001	4.82073	4.30525	4.59945	4.71139	4.28722	4.44529	4.15543	4.29543	5.49135	5.45016	5.22858	5.08103	4.69792	4.4611	4.38949	5.01125	5.70767	5.5627	5.69655	5.09764
4.55947	4.45478	4.4039	4.19926	5.28085	4.1774	3.88569	4.33297	4.01932	5.79339	5.17714	5.1717	5.47337	5.16625	4.89467	5.33392	5.897	6.19973	6.59171	6.61624	5.95878
4.19758	4.58411	4.16559	4.85856	5.49648	4.49726	4.89467	5.17034	4.61779	4.68741	4.61168	4.57181	5.10454	5.2915	4.54399	5.37731	5.90655	6.01524	6.17241	5.97176	5.24203
3.78098	4.58258	4.63301	5.05324	5.67798	4.04552	4.7397	4.01231	3.76605	5.21779	4.52691	5.00282	4.66633	5.48493	5.6817	5.50928	5.27951	5.28218	5.79096	6.10933	4.79583
4.14355	5.11419	4.78407	4.72184	5.79096	4.31342	4.76637	4.71886	4.21098	5.36551	4.51913	5.1348	5.30081	4.8658	5.42945	6.12545	5.68665	5.75803	5.6269	5.19073	4.86436
5.25813	4.90616	4.88891	4.62997	5.39953	4.78848	4.30525	4.36536	4.3589	4.82657	4.34109	5.11557	5.09902	5.09626	5.61186	5.53224	5.25545	6.11049	5.39562	5.66929	4.99436
4.05421	4.30525	3.88569	4.88602	5.27284	4.88458	5.08934	5.32467	4.87448	5.30878	6.00587	5.9753	4.67538	5.25679	5.28884	5.14987	5.67177	6.09779	5.95523	6.14267	5.82854
4.4103	5.39823	3.98766	4.71886	3.99648	4.92479	4.55174	4.41508	4.48472	4.98448	4.64515	5.77757	6.44915	6.00821	5.97059	6.38881	5.58292	5.89939	6.40092	6.06073	4.76637
4.279	4.90473	4.06289	4.3991	4.99154	3.75293	4.09397	4.99577	4.89898	4.99295	4.54089	4.7708	4.95046	4.79436	5.32599	5.39301	5.32731	5.6581	5.41386	5.96232	4.93193
4.35405	5.74579	4.12311	4.95757	6.08739	4.18246	4.72035	4.3975	4.61321	4.62693	5.05742	5.19751	5.36683	5.56776	5.5551	6.07001	5.81038	6.25176	6.15641	6.29554	5.92797
3.31875	4.38307	4.33622	4.30525	5.22454	4.71587	4.04029	4.049	4.46583	4.18751	5.10316	5.47465	4.72184	5.68541	5.45662	4.14525	5.39953	6.45243	6.21561	5.53224	5.31805
4.87159	4.54864	4.20429	3.82357	4.53624	4.72035	3.37764	3.84927	4.24927	4.76785	4.93907	4.99154	4.93621	5.76048	5.63065	4.4611	5.00704	5.84061	6.23597	5.33788	4.6814
4.59945	4.46268	4.08191	4.85131	4.8687	5.2474	3.62309	3.35882	4.91763	4.94904	4.67387	5.37076	4.7084	5.70149	5.66556	5.11694	4.82219	5.82733	5.35763	4.87593	4.21767
5.85987	4.77523	5.12931	4.23433	3.53852	4.50821	3.76978	3.49245	4.22601	4.57796	4.7767	5.6106	4.91763	6.13579	5.29416	4.75009	4.7767	5.28085	5.42945	5.09764	4.82073
4.31016	4.01757	5.46435	4.31179	3.87116	4.70989	3.43142	3.66752	4.07846	5.0741	5.34711	5.7052	4.87448	5.40344	5.76292	4.72929	5.3207	5.8237	5.94221	5.37207	4.50665
5.53351	3.59969	5.20698	4.83094	4.45952	3.91098	4.67086	4.26582	4.90185	4.46899	5.65187	4.73376	4.48786	4.87304	5.12794	4.72482	4.97175	6.07349	5.97412	5.04347	5.02248
4.81488	4.11284	5.05184	4.35728	4.1639	4.76046	3.86752	4.69042	5.0741	4.6829	5.01968	4.87881	5.04068	4.46899	5.04487	4.6406	5.12244	5.80796	6.34235	5.76537	5.49135
5.2715	4.00352	4.45162	4.47843	4.16051	4.59179	4.1622	4.6497	4.75454	5.03928	5.48365	4.56564	5.11832	5.24874	5.07271	4.26747	5.42296	5.69902	5.97766	5.5804	4.34758
5.11006	4.08536	5.14029	3.97528	4.09397	4.91333	3.6386	4.29379	5.37469	4.47214	4.92193	4.92049	4.1639	4.4007	4.9076	4.25921	5.2715	6.23597	6.08392	5.32599	4.21433
4.7649	4.30198	5.5513	5.19344	4.236	4.9162	4.64364	4.11798	4.56872	4.92907	5.77391	5.86467	4.96608	5.48878	5.3392	4.61168	5.14439	5.7126	5.89342	5.25946	4.58258
4.03506	4.10084	4.59179	4.00879	4.02107	5.2474	4.24264	3.79956	4.36536	5.25545	5.17442	5.44628	4.93479	5.21779	4.84695	4.02457	5.17442	6.26526	6.86694	6.2258	5.51694
5.3917	4.22934	4.88891	3.73789	4.26747	5.05463	4.38788	4.34109	4.78848	4.50039	4.7973	5.2715	5.12382	5.60432	5.25008	4.74267	5.13892	6.05026	6.35566	5.29416	5.31938
4.53469	3.73223	5.30745	4.44845	4.30689	4.6814	4.76637	3.63279	4.77523	5.14713	4.84841	5.28351	4.89323	5.42815	5.26883	5.26883	4.72482	5.26348	5.98119	5.00985	4.31669
4.3959	4.94761	4.32972	4.72184	4.19423	5.52842	3.80326	3.75856	4.79583	4.61779	5.36289	5.54495	5.34315	5.27951	5.40474	4.42464	4.82657	5.91727	5.72245	5.17714	4.13164
4.53003	4.71886	4.59025	4.44053	4.87014	4.69942	4.431	3.9735	4.11969	4.59639	4.21266	5.05324	4.99295	5.51055	5.69779	5.11143	5.28484	5.79339	5.79461	5.49007	4.69192
5.17986	4.83094	4.85421	4.34271	4.12481	4.60557	5.19344	4.2443	5.02248	5.40083	5.12794	5.80917	4.65727	4.96466	4.73673	4.42942	4.99577	6.25514	5.80553	5.95168	4.99577
4.58565	4.28394	5.95878	4.05942	4.50821	4.30689	4.96608	3.83828	4.13504	4.08708	4.54399	5.6581	5.64065	6.32121	5.6319	5.00704	4.98307	5.47851	6.32456	5.61938	5.43981
4.9675	4.64515	4.94049	4.19926	4.62693	4.73227	4.20596	4.46268	5.14302	4.72035	5.53351	5.11969	4.82949	5.3207	5.78122	4.42305	5.10868	6.15641	5.22992	4.71139	4.98872
4.98872	4.71587	5.56776	4.71886	4.08363	5.02809	4.31832	4.28394	4.63453	4.53779	4.62997	5.33788	5.37993	5.64564	5.28085	4.38949	5.52969	6.35233	5.78974	5.70149	5.37469
4.92907	4.11627	5.12107	4.63909	5.62064	5.46693	5.61311	5.36814	4.75602	5.32731	4.9119	4.72631	5.6106	5.31938	4.69342	4.7575	6.31118	5.44369	5.48108	5.72614	5.43204
5.03928	4.71288	4.58565	3.53454	4.47843	4.09225	5.1485	5.11557	4.45952	5.44369	4.93336	5.53987	5.66432	4.99577	4.9859	4.85276	6.10703	5.33392	4.67989	5.5665	4.43259
4.8817	5.13754	4.89467	4.24927	4.16051	5.13343	4.54709	4.72482	3.83644	5.41906	5.09487	5.59174	6.74485	5.238	4.98307	5.6319	6.19973	4.79877	4.42782	4.95188	4.4055
4.89467	4.01406	4.59945	4.0888	4.81635	4.71438	5.11969	4.89323	4.38628	4.82949	4.9076	4.98307	6.10818	5.18801	4.68741	4.77523	5.92441	4.8324	5.49648	5.32335	4.7397
5.06159	4.82803	4.14355	4.32484	4.9076	3.84744	5.00704	4.45162	3.65983	6.14611	5.24606	5.40344	5.60307	5.29283	5.01828	5.02248	6.45461	5.52842	5.18258	5.70643	4.78995
5.05742	4.84695	3.90738	4.06981	4.72929	4.73078	5.64813	4.99577	4.41189	5.43852	4.71438	5.19615	5.01266	4.64515	4.97458	4.33135	6.07813	5.27684	5.21914	4.98307	5.00704
4.47686	5.29017	4.48629	4.46583	4.89754	4.91047	4.65122	5.66929	4.87014	5.2474	5.42166	5.45662	5.58418	4.57489	5.1717	4.53779	5.90178	4.81635	5.09073	5.83699	5.28351
4.63149	4.7649	4.88891	5.19073	4.81635	4.79436	4.55638	6.21108	5.02529	5.57535	5.05881	4.71139	5.3392	5.11006	5.38778	4.97883	5.88864	5.26749	5.61562	5.98355	5.06437
4.15713	4.25259	4.4532	4.91763	4.77523	4.28394	4.47214	6.01524	4.34271	4.64819	4.52536	5.11694	5.28218	4.83677	4.68441	4.78701	5.97766	5.45532	5.87906	5.21509	4.66633
4.69792	4.91047	5.09349	4.64819	4.72631	4.91047	4.38467	4.69642	4.11456	6.11279	5.38778	5.30479	5.19615	5.46564	5.27284	4.19423	5.82249	5.04208	5.24069	4.67387	4.31506
4.47686	5.05324	4.71288	5.03928	5.37076	5.42036	5.45403	4.6071	3.79213	5.88266	5.29283	5.27017	5.51183	5.03089	4.91906	4.48629	6.22014	5.37993	5.6394	6.20881	5.72614
4.53313	4.53158	4.3959	4.67989	4.58104	4.78848	4.54864	5.26749	4.63605	5.29948	4.55328	4.78995	5.72368	5.49007	5.19615	4.88458	5.92797	5.48622	5.83337	5.03928	5.03509
4.13164	5.01968	5.11143	3.95396	5.30878	4.37019	4.79583	5.28218	4.14355	5.74456	5.45791	5.6369	6.38219	5.17034	5.34315	5.11006	5.23127	4.6071	5.25143	5.26616	4.58411
4.4023	3.63279	4.22268	5.28484	4.73078	4.53779	4.3943	4.54554	4.32321	4.58411	4.83532	4.62845	6.08276	5.39301	4.75602	5.41386	5.28085	4.9305	5.51949	4.82949	4.8017
4.62693	4.98872	4.46583	4.81488	4.62083	4.68591	4.92193	4.90042	4.15713	5.4798	4.82073	4.93479	5.6369	5.47465	4.67989	5.07132	6.17925	4.86291	5.55637	5.13892	5.05463
3.94861	4.72929	4.38628	4.14185	5.32996	4.74713	5.49904	4.97741	4.77228	5.71999	5.50928	5.90297	5.77513	4.93621	5.04208	4.46268	6.23484	5.18666	5.3326	5.33656	5.30081
4.18919	5.10316	4.9076	4.67086	3.94147	4.92622	5.39039	4.50039	3.98589	5.46693	4.87014	4.84259	6.17012	6.00821	5.18937	5.48108	5.95405	5.2608	5.54368	5.46822	5.24069
4.4437	5.43204	4.8658	3.96463	4.84986	5.02949	4.4087	6.17355	5.32864	5.22184	4.86146	4.95188	5.41256	4.59025	4.87737	4.37019	6.33234	5.39301	5.06298	5.12244	4.431
4.4103	4.431	4.89467	4.84986	4.76933	4.37019	5.05184	5.81038	4.42623	5.92203	5.04347	5.31143	6.4207	5.60307	5.37862	4.89467	6.4557	6.0456	5.9906	5.51439	5.4952
						4.76933	5.03509	5.07826	5.63815	5.23262	4.65576	5.92322	5.56903	4.56718	4.61473	6.23032	5.97059	5.57408	5.61813	5.83699
						4.12823	4.49099	4.37824	5.03229	5.55764	5.11281	5.66929	5.32467	4.95615	4.86001	6.30001	5.5551	5.33656	5.43463	5.49648
						3.66176	5.14439	4.85276	5.37993	5.64689	5.06159	6.05375	5.65312	5.51055	4.17066	6.29442	5.25679	5.10868	5.10178	5.17034
						4.63757	4.95899	4.96325	5.31275	5.03649	5.07132	5.90893	5.54622	4.88602	4.90185	5.2915	5.01968	4.96466	5.27684	5.36157
						4.29871	4.01231	4.1214	4.87593	5.64564	5.00141	5.93035	4.81196	4.61931	4.96183	6.14611	5.64813	5.37862	5.07826	4.94619
						4.67387	4.85276	4.81927	5.1948	4.77818	4.79436	5.11281	4.81927	4.32484	5.38255	5.84181	5.62189	5.46306	4.81488	5.03229
						4.67839	5.04626	4.98872	5.44757	5.3154	5.22588	5.33656	4.5238	5.04626	5.30347	5.9635	5.35237	4.94334	5.78731	5.95996
						4.32484	4.84259	5.19751	5.14439	5.02108	4.6071	5.79947	4.93764	5.07687	4.54244	5.9906	5.57535	5.67177	5.23127	5.40605
						3.84927	5.48878	5.39431	4.69642	4.56101	4.66633	5.01125	4.65122	4.48	4.53469	6.4185	5.53605	5.50416	4.976	4.86146
						4.07154	3.92177	4.15713	6.10818	5.58923	5.51439	5.59048	5.33128	5.00563	4.54399	5.79582	5.54876	4.88602	5.05463	5.14576
						4.74713	3.8875	4.28229	5.69532	4.95899	5.45791	5.05881	4.76785	4.72482	5.17306	5.78122	5.5867	5.22588	5.93153	5.83819
						4.3943	4.41189	5.81038	5.20022	5.21239	4.6814	5.40735	5.23127	4.60863	5.38778	5.86827	5.43852	5.24203	5.25411	5.508
						4.49569	4.57027	5.355	5.36157	5.97412	5.40605	6.09086	5.22588	5.17306	4.72184	5.42425	4.73227	5.06715	5.04626	4.98448
						4.35243	4.80463	5.08519	5.04347	5.37207	4.38628	5.66059	5.6294	4.69792	4.1077	5.88146	5.45791	4.93907	5.08934	4.95188
						4.64212	4.68891	4.94192	5.0741	4.99436	5.04068	5.36551	5.54495	4.18582	5.82249	5.96587	5.43593	5.32996	5.25143	5.24337
						4.47056	4.72482	5.1785	5.50416	5.34447	5.66308	5.40735	4.93764	4.42782	4.6497	6.18267	6.40532	5.45145	5.43722	5.60809
						4.44845	4.00704	4.45478	5.65934	5.25545	4.81781	5.91608	5.92441	4.92907	5.67177	6.34568	5.60684	5.32996	5.35237	5.84061
						3.82357	5.5867	5.98237	4.98448	5.08934	4.96466	6.03277	5.12519	4.81196	4.61321	5.46564	5.61688	4.76046	5.95523	5.34974
						4.76194	5.16625	5.07132	5.18394	5.1526	4.8061	6.02927	5.02949	5	4.4055	6.01758	6.18267	5.52204	6.27762	5.6394
						4.76342	5.04068	5.43593	4.89179	6.02226	5.30479	5.54495	5.68541	5.04626	5.17578	5.65436	6.34235	6.08971	6.1266	5.09211
						4.01055	4.46899	5.04906	4.87881	5.5665	4.89467	5.60432	5.5665	5.19886	5.2474	5.95287	5.96941	5.74211	5.7126	4.87159
						3.68094	4.64364	5.44499	4.92622	5.8394	5.6668	5.35237	5.5513	4.98307	5.40865	5.16079	5.9635	5.57661	5.38386	4.3991
						4.20429	4.38628	4.90185	5.15123	4.84695	5	5.44499	6.01055	5.29416	5.238	5.01266	5.78	5.49648	5.88026	4.74267
						3.55242	4.4071	4.0368	5.43593	5.75069	5.11143	5.11419	6.34124	5.60432	5.04068	5.25946	6.14382	5.51949	5.69284	5.04208
						4.44212	4.13504	4.83532	4.65122	5.43333	4.67387	4.7767	5.06576	4.6497	4.94904	5.68541	6.14725	5.40735	6.05608	5.46951
						4.66331	4.69042	5.26749	4.71886	5.65063	5.05463	4.82365	5.26214	4.77818	4.29707	5.81765	5.88026	5.49007	6.30225	5.34711
						4.05942	4.23766	5.59552	5.09211	5.71753	4.53469	5.32864	5.508	4.67989	5.34579	5.96232	6.32901	5.49391	6.36341	5.35632
						3.72657	4.87448	5.75925	4.48472	5.21644	4.89179	4.77818	4.78112	4.42464	5.15397	6.18608	6.16556	5.64938	6.29778	5.49776
						3.79213	4.10084	5.10454	5.51949	5.94695	4.91906	5.29017	5.45274	4.75602	5.03788	5.34579	6.16784	5.47208	5.23531	5.12657
						4.46268	4.22101	4.79583	4.85711	6.08508	5.21104	5.01968	5.74946	4.87014	4.3927	6.11509	6.07349	5.52842	6.81754	5.43333
						4.74564	4.80903	5.10454	4.88747	5.355	4.98307	5.0741	5.77757	5.19886	5.46564	5.90178	6.29218	5.70149	5.76292	4.8961
						4.58258	4.68591	4.91477	5.93035	5.56017	5.37076	5.28085	5.27017	5.22049	5.27417	5.4424	5.29283	4.65424	5.73106	4.57796
						3.84744	4.70091	5.27684	5.37338	5.57156	4.46426	5.53733	5.92559	4.82073	5.20292	5.21914	6.17126	5.30347	5.82007	4.77228
						4.36374	4.28065	4.21767	4.91047	4.94477	4.77523	5.26749	5.79704	5.29283	5.43722	4.94904	5.74211	5.64689	5.5867	5.23531
						4.49569	4.36213	5.38778	5.45016	5.99883	5.6394	4.4532	5.03229	4.62845	4.84259	5.61437	6.56281	6.03628	6.67453	5.93747
						4.61015	3.71521	5.00141	5.03229	5.35237	4.91477	5.95878	6.73753	5.5589	5.57156	5.93272	6.38771	5.56144	5.4875	5.376
						4.04552	5.12657	5.78244	5.13206	5.72122	4.99718	5.49007	5.47208	5.23934	4.73376	4.88026	5.98472	5.22184	5.3154	4.37985
						4.54709	4.11969	5.11143	4.45636	5.22992	5.42685	5.69532	5.98472	5.21104	5.05463	6.05026	6.72707	6.16213	6.73649	5.27818
						4.67839	4.36858	4.78701	4.4055	5.28351	4.7575	5.05463	5.3392	5.28218	4.25424	5.77635	6.4557	6.13923	5.1348	5.54114
						4.16051	4.51445	4.45162	4.81342	5.45791	4.71438	4.81635	4.74861	5.41516	4.50352	5.61813	5.64564	6.51542	4.976	5.49007
						3.51456	4.59025	4.92765	5.03788	5.12107	5.28751	5.36945	5.82007	5.71876	5.04906	5.65436	5.5513	6.41411	4.95757	4.98024
						4.68441	4.43259	4.53003	4.43259	5.04766	4.8061	5.33392	5.80189	5.55003	4.85421	5.23665	5.32202	5.78244	4.89035	5.47465
						3.94505	3.87843	4.36697	4.41349	5.78366	5.24874	5.20563	5.81402	5.82491	4.78112	5.66805	6.21334	6.18494	5.04068	5.508
						4.99577	4.36858	4.7069	5.12519	5.12244	5.26749	4.61015	4.47056	5.11832	4.58718	5.59678	6.04211	6.4426	4.76342	5.37469
						4.23101	5.52714	4.82219	5.01547	5.62439	5.20157	4.81927	4.5641	5.78488	4.65727	5.42296	5.75314	6.37226	5.58544	5.90655
						4.0888	5.76781	5.06854	4.98166	4.99859	5.03369	5.64564	4.81635	5.94102	4.64515	5.92084	5.59048	6.13005	5.36551	5.40214
						3.7473	4.89035	5.3392	4.54244	4.92907	4.66029	4.50977	4.50352	5.11143	4.24762	5.93391	5.77757	6.4207	4.80756	5.15533
						4.01406	3.8511	4.62236	5.49776	5.87187	5.56776	5.16761	5.43074	5.39823	4.73673	5.23531	5.39431	5.93035	4.55174	4.97458
						4.25424	4.33785	4.52536	4.98731	5.40214	5.72737	5.04626	5.17306	5.27417	4.97458	5.30214	6.26639	6.30113	6.03394	6.1174
						4.51913	4.38788	5.22588	4.59485	4.93479	4.57489	5.63565	5.42685	5.6269	5.05184	5.34711	5.70396	5.9635	5.08934	5.25545
						4.84405	3.98236	4.66633	5.05463	5.28085	4.94334	5.41126	5.76659	6.22127	4.9675	5.04068	5.04906	5.86587	5.31408	4.81342
						4.4532	4.31179	4.85566	4.19087	5.04487	4.41827	5.14302	5.59174	5.41386	4.44845	5.56776	5.68789	5.93628	4.976	5.28618
						3.79213	4.33785	4.38628	4.03331	4.77818	4.51289	4.86001	5.593	5.75559	5.41516	5.68665	5.9576	6.26976	5.06993	4.86291
						5.11281	4.8324	4.84114	4.8961	5.52332	5.70273	4.76046	5.23665	5.25411	4.66029	6.14954	5.95641	6.29554	5.25946	5.75559
						4.68441	3.8657	4.38467	4.00879	4.90903	5.10454	5.82612	6.17355	5.75681	5.82733	5.20022	5.74824	6.17697	5.30878	5.84663
						4.17403	5.47337	5.96587	4.5795	4.99718	5.04626	4.54864	5.00563	5.54876	4.4023	5.77269	5.86707	5.89939	5.30878	4.4103
						4.68591	4.87881	5.12931	4.4103	5.26883	4.97317	5.31805	5.41516	5.84663	5.0838	6.28882	6.41301	6.22467	5.58292	5.42166
						4.57181	4.94619	5.37469	5.69902	5.40214	4.06981	5.14029	5.85265	4.43418	5.6344	6.13349	6.51001	6.11279	6.63643	5.18666
						4.74861	5.10592	4.80756	5.78366	5.45791	4.23101	5.97766	6.13808	4.97741	5.30081	5.31408	6.1587	5.85385	5.77147	4.93907
						4.30689	5.11006	5.35237	6.07233	5.39692	5.16216	6.06421	6.54023	5.14166	6.36341	5.74579	6.48726	5.67426	6.20086	4.48942
						4.99295	5.22588	5.1004	4.4103	4.67688	4.43259	5.95996	6.48074	5.39692	5.5867	6.07581	5.77147	5.51183	6.03861	4.84405
						4.54244	3.84195	4.27571	5.34052	5.22858	4.5795	5.78488	5.80189	5.52587	5.96705	5.71753	6.202	5.75436	6.35011	4.43418
						4.56564	5.45016	5.5627	5.66556	5.29017	4.65273	4.8658	5.21509	4.78995	5.49648	5.92678	6.36673	5.46177	5.90297	4.55792
						4.26416	5.09764	5.47851	6.34012	6.32901	5.14576	4.88314	5.49135	5.13343	5.09211	5.71876	6.28434	6.02577	6.27313	5.18801
						4.79583	5.73843	5.71383	5.07132	5.6394	4.09397	5.61562	5.83216	5.30612	5.64065	6.31899	6.27425	6.23371	6.08739	5.19208
						4.6618	5.11832	5.86227	5.1853	5.35632	4.6254	4.66029	4.7649	4.08018	5.45403	6.30001	6.4916	5.87906	6.12545	4.44212
						4.4437	4.71288	4.80756	5.94813	6.04677	4.86436	5.53351	5.95996	4.87881	5.06576	5.79947	6.03744	5.30214	6.13923	4.89179
						4.99154	4.28229	4.68441	4.86725	6.26414	5.76537	5.21914	5.85746	4.85566	5.23262	6.6608	6.65021	6.01407	6.75736	5.5016
						5.24606	5.48365	4.86291	5.1853	5.04766	4.1639	5.22319	5.79339	4.98307	5.63315	6.51974	6.3379	5.76292	5.98355	5.16352
						4.45004	5.11832	5.1348	5.53351	5.78488	4.86725	5.92084	6.40752	5.52459	5.82249	5.42296	5.77269	5.40474	5.72368	4.69792
						4.41508	5.42555	5.33656	5.86587	5.64564	4.12652	5.11281	5.61437	4.99013	5.65934	6.41411	6.33901	5.53987	6.1587	4.46268
						4.34271	5.07132	5.14029	5.2474	5.35369	4.46426	5.55764	6.03628	5.38255	5.33788	5.77269	6.50027	6.2054	6.33346	4.63149
						4.74416	6.04909	5.65187	6.39101	5.71137	5.44369	5.30347	5.61562	4.90042	5.3326	6.9109	6.89049	5.63065	6.44697	5.16216
						4.4055	4.6406	4.61626	5.61562	5.44757	4.41668	5.85746	6.41521	5.90297	5.78731	5.9505	6.45679	5.86707	6.12315	4.94904
						4.21098	5.09487	5.52204	5.21509	5.73966	4.32647	5.31143	6.43603	4.72482	5.35106	5.27017	6.24613	5.5589	6.05142	5.18258
						4.26086	5.32864	5.6269	5.39562	4.70989	4.57027	5.83819	5.84061	5.39953	5.57408	6.60132	6.66502	6.3201	5.98355	5.67798
						3.95396	5.01406	4.83968	5.66183	5.01266	5.16216	4.92193	4.75898	5.18394	4.66784	6.19746	5.60809	5.82249	6.03977	5.43722
						3.8291	4.78112	4.83677	5.70273	5.2608	5.05045	5.49904	5.10316	5.08934	3.97173	5.88266	5.39823	5.17986	5.67922	4.85131
						4.52691	4.79142	3.72279	5.76048	5.15123	4.82365	4.94334	5.73966	6.04327	5.58418	5.58418	5.19208	5.52842	5.54495	4.84405
						4.69942	4.7575	4.27077	4.97175	4.60404	4.81049	6.09086	4.68441	5.60181	4.74267	5.69037	5.30612	5.79339	5.8116	5.25008
						4.09225	3.81251	4.20261	5.89222	5.92084	5.35632	6.16441	4.83823	5.53096	5	5.42425	5.40083	6.1587	5.91012	4.55174
						3.8748	4.6406	4.63453	5.593	5.39301	4.96325	5.32731	4.60098	4.4039	4.67538	5.73352	5.83819	5.61688	5.22049	4.74119
						4.33297	4.91763	4.3975	5.79461	4.92765	5.29416	5.15806	5.03649	5.88505	5.68418	5.56144	5.73106	5.6344	5.97294	5.24069
						4.42942	5.13754	5.12107	5.06576	5.01828	5.0741	5.39039	5.04208	5.25008	4.84405	6.08045	5.69284	6.0456	5.58418	5.06159
						4.31669	4.61779	4.69342	5.38778	4.54864	4.8017	4.87014	4.80903	4.77965	4.89754	6.15756	5.61938	5.7286	5.52204	4.75602
						4.7973	4.52069	4.30034	5.44887	5.93391	4.94192	5.29682	4.80903	5.07132	4.16051	6.15069	5.1348	5.20292	4.83094	4.8961
						4.30362	3.93253	4.36697	5.91965	4.79436	5.89103	5.34711	4.54709	5.38647	5.05045	5.85746	5.90058	6.41082	5.98001	6.10933
						4.56564	5.28484	4.99436	5.10592	5.21779	4.74267	5.39562	4.96892	5.36945	5.15943	6.30448	5.84784	5.89581	5.25813	5.66432
						4.92479	3.93969	4.64212	5.57914	5.38909	5.08519	5.15533	5.4424	5.52459	5.40735	4.82657	5.06576	5.35237	5.17442	5.11832
						4.72631	5.03788	4.79142	5.46306	5.06159	4.14695	5.4798	5.49776	5.17578	4.97175	5.71999	4.8658	5.25008	5.3101	5.2474
						4.55483	4.69942	4.34433	5.12244	5.29815	4.88026	4.92049	4.81342	5.41386	5.14029	5.86707	5.30745	5.36814	5.94695	5.1485
						5.508	5.18122	4.58718	5.9505	6.00704	5.54368	4.81049	5.12519	5.16625	4.98166	6.07349	5.70026	5.2474	5.61186	5.71999
						5.33392	4.88602	4.30362	5.16625	5.13069	4.98307	5.78731	5.99765	5.91965	5.57029	5.51822	5.82854	5.96941	5.65063	5.22184
						4.72184	4.53934	5.46049	5.46049	5.0838	4.53934	5.20969	4.4611	5.27417	4.45952	5.77757	4.83823	5.90297	5.84663	5.27551
						4.70091	4.65727	5.11557	5.51949	5.40865	5.39823	5.61437	6.04677	5.43333	4.93479	6.60132	5.78	6.06537	6.22919	6.11624
						4.51757	5.46177	4.68441	5.31938	4.97458	4.89898	4.59179	5.23665	4.94192	4.76342	5.60935	5.81402	5.68046	5.48237	5.52332
						4.85566	5.38386	4.63909	5.74088	5.21914	4.91477	5.43593	5.16489	4.98024	4.38307	5.3392	5.508	5.48622	5.08242	5.24069
						4.47528	5.35895	4.80756	5.94695	5.2474	5.01547	5.76537	5.93865	5.7372	5.19751	5	5.79582	5.25411	5.38255	4.79289
						4.97741	5.36026	5.04626	4.32809	4.08708	4.48	5.90655	5.80068	5.21374	5.11143	5.69902	5.65934	4.8658	4.99859	4.93907
						4.63605	4.13675	3.98412	5.77025	5.27818	5.61311	5.75681	5.80796	5.45403	5.13892	5.59174	5.79947	5.29549	5.20563	4.99577
						4.97175	4.75009	4.15882	5.60935	5.70149	5.29549	4.38949	4.85566	4.72184	4.65424	5.61562	6.11279	5.80189	4.89467	5.47337
						4.80903	5.53096	4.77375	5.39301	4.6406	4.53779	5.31275	5.50288	4.92907	4.70541	5.1717	5.85866	5.37338	5.55003	4.75157
						4.88747	5.91608	5.5627	4.96892	5.23934	4.94192	5.85746	5.43593	5.18258	4.92193	6.38219	6.17355	5.49391	5.34711	5.50288
						4.82073	4.51757	5.30081	4.75009	4.72631	4.58258	4.79877	4.92049	4.62997	4.55792	6.17925	6.44697	5.95996	5.05324	5.5016
						5.0838	4.66935	4.55638	5.91132	5.7126	5.86707	5.13069	4.73673	4.7826	4.82803	5.47851	5.32996	5.5665	5.23934	5.31143
						4.64212	5.08103	4.97175	5.09487	4.86001	5.24606	5.3642	5.10316	4.98448	4.99436	6.59599	6.06885	6.00938	6.1266	4.99718
						5.13069	5.37076	4.85566	4.62388	4.81781	4.53934	5.34447	5.01547	5.26883	5.65685	6.06653	6.32344	5.69655	5.3642	5.29549
						5.19886	5.01125	4.81342	5.85866	4.90042	4.62388	5.76048	5.87667	5.593	4.98166	5.34579	5.36945	5.06576	5.3326	4.72482
						5.09211	5.06715	4.75157	5.22184	4.69342	4.53934	5.42685	5.77635	5.60935	4.63757	5.93391	5.94813	5.62314	5.64938	5.08796
						4.03855	4.12652	4.10942	4.75602	4.57489	4.16051	5.02669	5.03509	5.32996	5.44628	5.07271	5.32202	5.1567	5.50928	5.27417
						5.06993	5.49904	5.1717	5.51949	5.3642	5.73597	4.51913	4.97317	4.58872	4.61779	6.18267	6.20086	6.00117	5.95523	5.40214
						4.92907	4.66935	4.36697	4.7973	4.86725	4.97458	5.78366	6.05491	5.52842	5.86347	5.33524	5.99178	5.36026	5.19073	5.16079
						4.92765	5.36026	5.36289	5.2915	4.95615	5.0838	4.976	5.11281	5.17442	4.58104	5.29017	5.63815	5.1485	5.77635	4.80756
						4.216	4.93764	5.11969	5.1485	4.8061	4.96325	5.56776	5.89222	5.61938	4.72482	6.46006	6.20881	5.60684	5.9137	5
						4.55947	5.34315	5.00563	5.53096	5.6319	4.94192	5.70149	6.21901	5.47208	5.7163	5.85145	6.40972	5.87786	6.22467	4.63605
						4.52691	5.20428	4.56101	5.60558	5.94221	5.37469	5.55257	5.60809	5.21779	4.98307	5.56017	5.92322	6.47313	5.95641	5.01547
						4.47686	4.86146	5.3392	5.41516	5.75069	5.47208	6.1174	6.00117	5.90655	6.16556	5.45662	5.64938	6.05608	5.75314	4.14015
						4.66029	4.95188	5.23934	4.63453	5.25277	5.51183	5.51566	6.07697	5.70149	5.87667	5.32731	5.75436	5.52969	5.20969	4.44053
						4.23433	4.049	4.89035	5.47079	5.39562	5.98472	5.65934	5.43593	5.69902	5.78974	5.55003	6.26526	6.04327	6.03861	4.12823
						4.94192	5.09764	5.12244	5.60809	5.33524	5.23934	5.17986	4.89179	4.99718	5.15533	5.77757	6.11855	6.31341	5.57156	4.25424
						4.67688	5.11694	5.10868	5.04626	5.93865	5.04906	5.08657	5.14439	6.05026	5.31408	5.76292	5.89342	6.52838	6.12775	4.88891
						4.66482	5.38386	5.28351	5.57408	5.22992	5.04626	5.66059	5.63565	5.58796	5.26883	6.19063	5.99178	6.18608	6.08276	5.18937
						4.42305	4.86725	5.45403	4.5238	4.92336	4.5795	5.15123	5.14029	5.5386	4.97883	6.26639	6.47857	6.2933	5.60935	4.76046
						4.24927	4.13675	4.8455	6.56281	6.04444	5.61688	5.1348	6.21448	5.40214	5.00704	5.58166	5.79461	5.83819	5.18122	4.49569
						4.54554	4.46899	4.93621	5.44369	4.79142	5.79704	5.02949	5.15123	5.20292	4.91047	5.54114	6.60132	6.16213	6.30225	5.61562
						5.25411	5.41126	5.61562	5.38516	5.36945	4.88314	5.64564	5.30612	5.48878	5.89939	5.8237	5.94339	5.79461	5.43852	4.62236
						4.7767	5.09626	5.83337	5.24069	5.82854	5.59426	5.54749	5.87786	5.84181	5.48878	5.27284	5.38909	5.75803	5.57408	4.51757
						3.73789	5.02108	5.57408	5.22588	5.49648	4.66482	6.10703	5.74334	6.08623	5.33656	5.6581	6.42508	5.40605	5.51183	4.279
						4.34919	4.24264	4.95899	5.41646	5.27951	4.87737	4.62845	6.17012	5.593	5.19886	5.53096	5.52587	5.86467	5.60684	4.34919
						4.93621	5.01547	5.64439	5.62439	5.4952	5.92441	5.25277	5.68294	5.06159	5.34052	6.17241	6.79374	5.90178	6.14725	5.04626
						4.31179	4.04726	4.4071	5.49135	5.63815	5.30347	6.02343	6.20086	5.9906	6.08623	6.0281	6.05375	6.12775	5.64938	4.34595
						4.28394	5.75436	6.00821	5.30612	5.36945	5.11694	5.59048	5.82974	5.58292	5.38255	5.06854	5.65934	5.58923	6.20313	4.12652
						4.72482	5.34711	5.49263	5.07826	4.94334	5.19886	6.04211	5.24606	5.50032	5.00141	5.66183	6.69033	5.65436	5.91727	5.15806
						3.96108	4.86001	5.06437	5.18666	5.355	4.24762	4.9162	5.54368	5.40865	4.7397	6.28994	6.01758	6	5.91012	5.67301
						3.71332	4.26416	4.84841	5.31938	5.76414	4.58104	5.5627	5.1853	5.3154	4.87881	5.87307	5.28751	5.97176	5.21374	5.49648
						4.04726	4.58718	5.1785	5.65436	6.23258	4.54554	5.38255	6.20427	5.67922	5.01828	5.75803	5.66183	5.78853	5.13892	5.00422
						3.89655	4.68591	4.97175	5.1526	5.42425	4.21934	5.61938	5.67426	5.63815	5.20157	5.28484	5.72491	5.46693	5.33128	5.30612
						3.70572	3.54846	4.66935	5.3326	5.64564	4.85856	5.5665	5.4952	5.30081	4.6406	5.60055	5.93272	5.7163	5.69655	5.51694
						3.88931	4.89179	4.96325	5.00282	5.7617	4.93621	4.97741	4.41987	4.59945	4.68441	5.95523	6.02577	5.90416	5.09764	5.84061
						4.37503	4.76342	4.37503	5.81886	5.46435	4.6071	5.03369	5.44499	5.16216	4.9533	5.7089	5.76537	6.19063	5.75436	5.32335
						4.42942	4.9162	5.37862	4.93336	5.07132	4.77523	5.30612	5.75191	5.15397	5.1785	6.01992	6.29442	6.07929	5.79704	5.593
						4.24762	4.65424	4.98448	5.34842	4.88314	4.34109	4.14865	4.89323	4.48315	4.45162	6.07465	6.26639	6.18836	5.44757	6.20994
						4.11113	3.84011	4.14015	5.71876	6.43713	5.52714	5.44628	5.68418	4.90042	5.40865	5.83095	5.57914	5.17442	4.3589	6.43932
						4.01581	3.88569	4.74713	6.07929	5.02669	4.44845	5.00422	4.60557	4.78407	5.32996	5.44369	6.21221	6.03394	5.86107	5.76048
						4.4023	4.66482	5.66059	5.13069	5.35895	4.47528	4.81342	4.71587	5.27818	5.54876	5.96468	5.62439	5.7126	4.93193	4.99577
						4.00352	3.79399	5.10178	5.71876	5.56903	5.39823	5.40083	6.04793	5.59678	5.23531	5.00985	5.44369	5.35632	5.16898	5.29682
						4.72929	5.22184	5.08519	5.40865	5.47851	4.4437	5.33128	6.12545	5.25277	5.06159	5.85626	6.01055	5.54114	5.33392	5.88983
						4.71587	4.60863	4.66935	5.34315	5.2608	4.72929	5.08103	5.43981	5.21104	5.24606	6.11624	5.7163	5.64813	5.77391	5.86467
						5.01547	5.08242	4.98448	6.09548	6.00469	4.54554	4.86291	5.47079	5.23262	4.54089	6.24274	6.27874	6.20086	5.56144	6.3855
						4.79436	4.60404	4.73078	5.13069	5.80796	4.54089	5.66432	5.57914	5.98472	6.20881	5.94102	5.86467	5.897	4.71587	5.11281
						3.98412	4.99718	6.122	5.27417	4.91763	4.79436	5.45016	5.60809	5.25143	4.31506	5.4952	4.80317	5.20969	5.70026	5.24606
						4.29379	4.88747	5.24337	5.14439	5.76414	3.81251	5.22454	5.68913	5.44757	4.29707	6.27537	5.82612	5.88744	6.29218	5.49776
						4.82511	4.69942	5.10178	4.89179	5.33524	5.66805	5.2608	5.16625	5.79582	4.27736	5.96232	5.83578	6.30671	5.60432	4.91047
						4.35405	3.87116	4.34758	5.57156	5.46435	5.61688	5.08519	5.57156	6.3379	4.59945	5.21644	5.57156	6.55207	5.0602	4.7973
						4.82365	4.68891	4.79877	5.24203	6.35011	6.20654	5.5589	5.43852	5.71137	5.74824	5.1853	5.25813	6.23145	5.12519	3.96641
						4.47056	4.56872	4.56872	5.68665	5.20022	5.24069	5.67301	5.32996	6.44478	4.98872	5.5993	4.99577	5.96941	5.25143	5.03509
						4.29871	4.84259	3.33357	5.28351	5.7163	6.31341	5.5804	5.01687	5.90893	5.19615	5.65436	5.75069	6.04677	5.32864	5.02108
						4.47686	5.11832	4.92765	5.21104	5.40214	6.00235	4.36374	4.71736	6.2371	4.66633	4.98872	5.35369	6.75215	4.74564	4.68891
						4.72929	5.20022	5.00141	5.49648	5.35632	5.48878	5.77025	4.72631	5.57156	5.06576	5.7126	5.19073	6.18608	5.81523	4.95188
						4.87881	5.01406	4.77818	5.36945	4.82511	5.25277	5.376	5.18666	6.08855	5.05184	5.78974	5.52587	6.46115	5.83337	4.9533
						4.30852	4.4007	5.06715	5.31805	4.68741	5.75803	4.74861	4.75454	5.82249	4.6254	5.6755	5.82249	7.00201	5.35895	4.20429
						4.89179	4.1214	3.50854	5.67053	5.82249	5.98708	5.40083	5.14713	6.08045	4.47056	5.04766	5.49135	6.9109	4.88602	4.18751
						5.75314	4.29051	3.59773	5.39301	5.41386	5.68294	5.16625	4.84841	5.97294	4.4007	5.62565	5.20428	6.82683	6.15183	5.42425
						4.64364	5.56144	5.02389	5.34711	5.32335	5.508	5.18937	4.87593	6.38881	5.21644	5.50928	5.29283	6.81031	5.21509	4.59485
						5.74211	4.56101	4.87448	5.94695	5.66059	5.77147	5.6344	5.38386	6.04211	5.58923	5.26616	4.50196	6.27874	5.30081	4.31669
						4.74564	4.48942	4.80756	4.72035	5.37338	5.93391	5.5627	5.25813	5.82974	5.19886	5.37076	5.51055	6.54777	5.1785	4.26582
						4.84114	5.25277	4.54864	4.7767	5.38909	5.25679	5.23531	4.97317	6.00469	5.29416	5.73229	5.40865	6.44041	5.57029	4.7575
						5.19615	5.12244	5.06159	5.23396	6.04094	6.33012	5.21104	4.56255	5.48237	4.64515	5.07965	6.07001	7.00905	5.17578	4.92765
						4.51757	4.28558	4.58104	4.48472	5.20834	5.72368	5.80796	5.38516	5.92797	5.00282	5.33524	5.14987	5.71013	5.32467	4.62236
						4.67839	5.69902	5.22184	4.73822	5.42036	5.74824	5.27551	5.11281	6.18494	4.75602	5.26348	5.19886	6.19291	5.37993	5.04208
						5.49263	4.67688	4.4071	5.19208	5.86227	5.51566	5.43204	5.32467	5.85866	4.10599	6.04327	5.87786	6.55744	5.38516	5.68046
						4.79436	5.03649	5.6294	5.36289	5.73475	5.31805	5.48237	5.57787	5.37338	5.32996	5.49391	6.02109	5.72983	6.05375	5.23665
						4.48942	4.6254	5.22184	5.99883	5.84784	5.19073	5.16625	6.1895	5.37469	5.40474	5.11694	5.82854	5.96823	5.64938	5.07549
						4.3718	4.54089	5.45274	5.9859	5.81523	5.80432	5.64813	6.349	5.58544	5.50544	5.20563	5.82733	5.28351	5.75436	4.53779
						4.33785	4.96041	5.22723	4.90616	4.89898	5.15806	5.73843	6.27874	5.70643	5.72983	5.71507	5.39431	5.25277	5.13754	4.78407
						4.57642	4.1622	4.04726	5.593	5.83578	5.98001	5.34711	5.93984	5.49776	4.82219	5.69284	6.06769	5.92084	5.82128	4.83094
						4.26912	4.96325	5.54622	5.49135	5.71876	5.14166	4.28722	5.19208	4.78407	5.0602	5.60935	6.38109	5.7089	6.01055	4.87304
						4.76046	5.34052	5.67922	6.08855	6.07117	5.43074	5.54749	5.39431	5.41646	4.8817	4.90473	5.56017	5.62439	6.38991	5.52077
						4.87448	6.20086	5.52969	5.64439	5.80796	4.90185	5.71507	6.15298	5.54495	5.59678	5.71999	6.22127	6.04094	6.35344	5.3642
						3.73977	4.21266	5.48108	4.83677	5.38647	5.21239	4.81488	5.26348	5.06854	4.36536	6.05608	6.59385	6.13694	6.18836	5.18122
						4.53469	4.21433	4.91333	5.8982	6.56173	5.60181	5.61186	6.0246	5.46951	5.63315	5.20022	6.28546	6.04677	5.02529	4.65424
						4.79583	4.55947	4.89467	5.72368	5.90178	6	5.22454	5.7372	5.53351	5.35106	5.41256	6.37888	6.26414	6.60026	5.80432
						4.76194	4.96325	4.76194	4.89179	5.2915	5.04208	5.15806	5.6344	5.14987	5.80675	5.33392	6.07117	6.10472	5.82491	4.34109
						4.57489	4.89035	5.42945	6.03277	5.62565	5.65934	5.98708	6.3623	5.56523	5.22454	4.96466	5.66308	5.33392	6.08739	4.8324
						4.66935	4.6814	5.45274	4.9859	6.14152	5.3326	5.68913	5.82007	5.75559	5.27951	5.79825	6.34679	6.05491	5.85987	5.40865
						4.58565	4.65122	4.3975	5.41906	5.27818	4.67387	5.23934	5.5386	6.01055	5.69655	5.1485	6.05724	5.20292	5.94932	5.21104
						4.32809	5.355	5.51949	5.79704	6.14954	5.87906	5.54749	5.18122	4.72184	5.09902	5.79339	6.66925	6.2224	6.27537	5.84422
						4.61473	4.19758	4.94761	5.09487	5.26214	5.23127	5.70396	5.69532	6.09086	6.62156	5.47208	5.593	5.73597	5.96823	4.1214
						4.50508	5.75436	4.61779	5.45274	5.73352	5.19886	5.22049	6.20086	5.56017	5.25411	5.41256	5.65312	5.68418	5.51949	5.43593
						4.37503	5.25143	5.12794	5.31143	5.51311	5.51949	5.79461	5.82491	5.54876	5.15533	6.07697	6.13349	5.9906	6.33234	5.54114

## Sheet: 4A NPAS
within_C3	within_C4	within_C5	within_C6	within_C7	within_C8	cross_C4_to_C3	cross_C5_to_C3	cross_C5_to_C4	cross_C6_to_C3	cross_C6_to_C4	cross_C6_to_C5	cross_C7_to_C3	cross_C7_to_C4	cross_C7_to_C5	cross_C7_to_C6	cross_C8_to_C3	cross_C8_to_C4	cross_C8_to_C5	cross_C8_to_C6	cross_C8_to_C7
4.78931	4.77842	5.29347	4.17458	5.28756	3.80515	4.74561	6.07591	6.11862	4.76314	4.91596	5.23012	5.48578	5.39	6.42667	5.81933	5.94594	5.51324	7.15163	5.98435	5.94331
4.29753	4.31325	5.67707	4.20317	4.92549	4.96341	4.25979	4.86698	5.09698	4.19449	4.5104	5.89049	5.11228	5.24504	7.16109	5.61712	5.7027	5.04149	6.68954	5.55465	5.51041
4.79257	4.72141	4.9371	4.45463	3.96731	4.69596	3.85951	4.99166	5.04975	4.77188	5.20016	5.12348	4.97912	5.09289	6.55903	5.01041	5.44193	5.08982	6.73378	5.65225	5.82738
5.36093	4.85841	5.65409	4.39815	5.41699	3.91578	4.3756	4.99062	4.74232	5.12246	4.70704	6.58676	5.12144	5.32877	6.68643	5.25198	5.45436	5.07855	6.30145	5.47913	5.95906
5.77621	3.94229	4.15958	4.01559	5.26486	3.94229	4.34693	4.81858	5.54809	4.33974	4.68597	5.28953	5.06417	4.6413	6.63482	5.32877	6.16272	5.84701	7.0637	6.74537	5.78162
4.7192	3.88909	4.33133	4.91702	5.1316	4.55407	4.71589	5.29445	5.3842	5.21316	5.61898	6.06819	5.00937	4.85519	6.58043	5.13667	5.39579	5.30035	6.96943	5.65777	5.25793
4.96655	4.19821	5.77621	4.4441	5.03012	4.93288	4.43119	5.18511	5.24305	5.37452	5.54245	6.50561	5.36579	5.24007	7.30439	5.50757	5.5	4.95395	6.87083	5.88253	5.60413
5.06211	5.07445	6.04583	4.035	4.56778	4.38273	4.33614	5.66881	5.46676	4.9676	5.20517	5.91168	4.46047	4.94975	6.37868	4.90535	5.32682	4.95185	7.16182	6.13732	5.78342
4.3577	3.937	4.95921	3.71371	5.13566	5.19916	4.14704	5.05594	4.44878	5.41795	5.33268	6.82825	5.44862	4.6188	6.9612	5.37548	5.89756	5.29052	6.91692	5.9678	5.87899
4.70483	4.79583	5.48293	4.3744	4.78278	4.17083	5.34634	4.9202	4.74342	5.30428	5.22315	5.73821	5.62176	5.41987	6.84653	5.63471	5.50189	4.96446	7.18795	5.51324	5.7726
4.59959	4.44058	4.25123	5.32975	4.73682	3.8365	5.15792	4.92654	4.90748	5.03943	4.75438	6.06218	5.76447	5.87012	7.73116	6.52559	5.24702	5.11024	7.09827	5.65409	5.5509
5.84433	5.43427	4.77297	5.39096	4.49073	4.02207	5.27573	5.59483	5.20917	4.73242	5.46961	6.7051	4.46631	4.41234	6.23916	5.37645	4.66146	5.03943	6.12202	5.34244	4.49421
4.25	4.0556	4.94659	4.86591	4.44293	4.8734	4.84875	5.47342	4.70372	5.35704	5.18712	6.4735	5.2915	4.74561	6.47109	5.84523	6.41694	6.2575	7.53119	6.2791	5.64948
3.53553	5.10004	4.88407	5.33268	4.89366	4.39104	4.75657	5.6734	5.47532	5.37161	4.99166	6.40963	5.56028	4.93499	7.74731	6.22662	5.04253	5.70909	6.3369	5.98522	5.36773
4.45931	4.58371	4.91384	4.24387	4.54491	4.76205	4.87874	5.87899	5.28362	5.53681	5.39965	5.69448	5	5.37742	6.20987	5.71365	5.52268	5.18612	7	6.07934	5.95556
4.1332	4.36248	5.47437	5.29445	5.13667	5.0765	5.34341	5.12551	5.69173	4.42295	4.74781	5.5321	5.43618	5.16297	6.98883	5.98174	5.21916	5.42083	6.77695	5.70727	5.4639
4.88407	4.7904	4.28539	5.39869	5.29839	4.41116	4.92231	5.41987	4.7192	4.83477	4.52539	5.96518	5.47913	5.50189	6.60492	6.23331	5.42563	5.24404	6.90863	5.95294	5.13262
4.43589	4.20441	5.05697	5.79062	5.27376	4.76205	4.40525	5.62824	5.40736	5.46104	5.10004	5.61712	5.49337	5.2351	6.95147	5.04459	5.48483	4.94975	7.06222	5.83809	5.49905
4.91914	4.61542	4.43941	5.63841	4.97284	4.32049	5.6421	4.7904	4.73572	5.36287	5.69631	6.02166	5.91344	4.87233	6.97391	6.03721	5.47913	5.1316	7.39932	6.02944	6.03549
4.71478	4.33133	5.37742	5.56309	4.73902	4.98748	5.28362	6.21323	5.67891	5.85235	4.92866	4.29632	5.21916	5.8032	5.93278	5.57337	6.31961	6.13732	5.99826	5.62824	5.22514
4.07865	4.14578	4.3589	5.36385	4.90217	4.52194	4.64354	5.33659	4.95185	5.46294	4.49653	4.33133	5.99218	6.28739	5.68716	5.24007	5.67157	5.50757	5.69539	5.5123	5.20917
5.42275	3.98304	6.12117	4.48957	5.28264	5.46008	4.78714	5.96867	5.46008	5.38323	4.78714	4.66592	5.7027	5.79332	4.94764	4.51963	5.91344	5.36093	5.81216	5.23211	5.1031
6.22244	3.74861	5.54996	4.67262	5.1387	4.81318	5.20617	5.1811	4.9697	6.16695	5.28264	5.23709	5.35023	5.46771	5.85769	5.19114	5.85947	5.75543	5.52268	5.30625	4.94238
5.74456	4.0117	5.21716	5.00312	5.05388	5.39579	4.82399	5.69996	5.98	5.23012	4.48609	4.07993	5.51891	5.55278	5.76809	5.20717	6.24333	6.50481	6.85869	6.22913	5.52362
4.59846	3.89845	5.41218	5.16801	4.74122	5.00833	5.22713	5.17103	5.50284	5.33366	5.81396	5.05285	5.42083	5.91872	5.53116	5.13363	5.78342	5.77981	5.8014	5.1559	4.90111
5.20917	4.58825	5.44289	4.88087	3.95021	5.53775	4.77079	5.15691	5.57431	6.29732	6.28407	5.74728	5.79511	6.22997	6.05014	5.86391	5.59576	6.01734	6.28159	5.51796	4.86163
5.08675	4.66146	5.04769	4.87126	5.20917	5.37064	4.75548	5.60599	6.05272	5.46294	5.48388	5.09595	5.39869	5.12754	5.05388	4.73132	6.15596	6.2849	6.15088	5.56309	4.75329
4.61767	3.76386	5.41603	4.59846	4.58258	5.16398	4.17707	5.24404	4.7192	5.66605	5.75543	5.32682	5.69356	5.87722	5.72094	5.03633	6.09901	6.5232	6.04239	5.73367	4.99792
4.75986	4.8766	5.51324	5.23808	5.09186	4.3217	5.61249	5.26387	4.40407	5.61898	5.00521	5.53116	5.47532	5.67524	5.58085	5.18712	6.35413	6.4145	6.10498	5.67248	4.82075
4.68041	4.45463	4.6413	5.06931	4.80993	4.2365	5.21616	5.65685	5.18009	5.48862	4.88407	4.99583	5.47723	6.06733	6.02253	5.64856	5.51985	5.82291	5.69996	5.28165	4.37321
4.5575	4.02207	4.12311	5.11941	5.24603	4.99792	5.45245	4.97598	5.46676	5.76267	5.42947	5.02079	5.10412	5.33951	5.40351	4.89473	4.67484	5.13971	4.84553	5.05078	4.70483
4.75438	4.57234	4.76423	4.81209	4.84768	3.71231	5.06314	5.40255	5.09493	5.48578	5.88342	6.28739	5.16801	5.46771	5.64026	5.51607	6.82444	6.71984	6.87007	6.25333	4.92231
4.60864	4.16458	5.46294	4.97284	4.05945	4.16458	5.31507	5.99479	5.87367	5.88784	6.05358	4.73022	6.43234	6.42099	5.82022	5.62824	5.31605	5.98697	5.79601	5.84166	5.14174
4.68152	4.61429	4.99062	5.58364	4.50578	4.93077	4.60638	5.93542	6.00694	5.42659	5.46104	5.32584	5.37742	4.9371	6.00521	5.11024	6.08276	5.88076	6.04325	5.44384	5.24504
4.19449	4.14578	4.94659	5.58178	5.05594	4.17956	4.80776	6.4582	5.49052	5.08879	5.1031	4.16083	5.70909	5.5123	5.38226	5	5.7726	5.58551	5.97826	5.49432	5.10514
5.37161	4.33253	4.7203	4.81426	4.29874	5.34536	4.78931	5.50757	5.42947	5.6734	4.91384	4.82399	5.17204	5.86835	5.65133	5.89933	5.76628	5.74638	5.83452	5.29249	4.86591
5.07547	4.6793	5.11534	4.58825	5.33561	5.06828	4.94027	6.37949	6.12117	5.27672	5.97129	5.20116	5.78162	5.4381	5.43427	5.11737	5.91256	5.96168	5.65501	5.48008	4.37679
5.31017	5.66789	4.79149	4.78496	4.77951	4.55522	6.10157	5.78342	5.20917	5.40544	6.11947	5.52739	6.02685	6.04755	6.14156	5.55465	5.92136	5.92312	6.09303	5.71821	5.25694
4.99792	4.65922	4.2451	4.23158	5.07855	4.99479	4.71589	6.21742	6.245	4.98226	4.88834	4.91384	4.54606	5.13465	6.36314	6.06475	5.9152	5.00416	5.62546	6.38357	5.56402
4.81318	5.34634	4.09649	4.72582	4.60525	4.54377	4.76642	4.8894	5.11534	4.39697	4.35053	4.65139	4.69486	4.3744	5.3551	5.61712	5.59669	4.84123	5.8719	5.5509	5.48673
5.57431	5.36579	4.71147	4.67819	4.26956	4.96026	3.98565	4.71589	4.63231	5.03633	4.77842	5.87367	4.34094	4.45814	5.18612	5.43331	5.36579	4.76423	5.34536	6.01474	4.97389
4.93921	4.9276	4.61316	5.20016	4.73352	5.15893	4.49189	4.51617	4.67373	4.62781	4.94448	5.11024	5.10208	4.70151	6.00521	4.82614	5.57618	4.49537	5.02286	5.79691	5.16196
4.59052	4.80343	4.63344	5.80589	5.33073	5.06417	4.44293	5.06417	5.20717	4.18952	4.306	4.798	4.5655	4.90748	5.66238	5.37161	5.95906	5.49052	6.2216	6.58439	5.7717
5.25991	4.68708	5.57804	4.83477	4.71036	4.93499	4.87553	5.31507	5.58737	4.83261	5.33366	5.91872	4.46047	4.43354	5.54057	5.68899	4.81966	4.3744	5.26684	6.19896	5.05697
4.88621	5.33366	4.08503	5.06726	4.73682	4.16958	4.35172	4.81534	5.71821	5.41025	5.28461	4.93605	5.44384	5.28362	6.33114	5.35023	5.31605	4.3756	5.57711	5.62361	5.14782
4.82291	4.41588	6.11181	4.27444	5.87456	4.77297	4.013	5.42755	4.78822	5.06006	4.9487	5.1082	4.61767	4.91596	5.5321	4.95606	5.33366	5.3033	5.65501	6.07934	5.6587
5.1468	5.09902	4.86484	4.61767	5.54809	4.71589	4.39934	4.60186	4.48144	4.84661	5.20416	5.3033	4.63793	5.13566	5.72458	5.5715	5.86302	5.1082	5.67432	6.06304	5.17908
4.20317	4.39223	5.1821	4.85198	5.50379	5.01248	5.39	4.24632	5.01041	4.85412	4.77515	5.54057	4.61542	5.24603	5.53963	5.45627	5.44193	5.4658	5.8719	6.23164	4.78931
4.3589	4.81966	5.51419	4.78169	6.13901	4.63569	4.88087	5.01352	4.46748	4.70926	4.86056	5.21416	5.53681	4.96865	6.35741	6.07419	4.76533	4.66927	5.44384	6.04066	4.67819
4.29753	4.09522	5.65409	4.94343	5.54527	5.16297	4.77733	5.25397	5.15893	4.67596	4.71699	5.01041	4.2549	3.96469	4.97389	5.42083	4.33373	3.5473	5.13363	5.20817	4.75
4.67707	4.98644	5.35899	4.73792	5.24702	4.28174	3.81881	5.23112	5.04563	5.29937	5.14073	5.78342	4.49421	4.56664	5.77711	5.75181	5.72094	5.67799	6.70121	6.45417	5.39386
4.57689	5.01768	5.1811	4.80343	5.96168	5.15691	4.19201	5.54621	5.21416	4.94448	5.02908	4.77624	5.35704	5.14984	6.1084	6.27495	5.11534	5.14883	5.59855	5.98522	5.49526
5.08879	4.5104	5.10004	4.21678	5.56776	5.22115	4.28904	5.29249	5.13971	4.51387	4.88727	5.33171	5.16095	4.76533	6.02426	5.31115	5.23709	4.58939	5.35218	6.24667	5.26189
4.49537	4.71809	4.3589	4.84123	5.86835	4.53229	5.23012	5.18311	5.18612	4.16958	4.51387	4.77406	4.83046	4.93394	6.2425	5.33561	4.96655	5.05078	5.88519	5.29445	5.098
4.66146	5.6162	5.11534	4.63569	5.51513	4.05303	4.48957	4.99479	4.84983	4.94027	4.27931	4.8283	4.40762	4.76533	5.72094	5.71001	5.48198	4.83046	5.62546	5.89845	5.07855
4.50463	5.4064	5.77621	4.8175	4.5	4.66592	4.62556	5.54151	4.58825	5.17204	4.36726	5.00729	4.96026	4.73132	5.71274	5.34731	5.17707	4.87553	5.95119	5.94068	4.91172
5.34244	5.75181	4.90854	4.54033	4.12311	4.17582	5.6633	5.27968	4.47097	4.47912	5.02805	5.94856	4.80885	5.08163	6.24583	5.93629	5.37258	5.21416	5.87367	6.43881	5.10514
4.80126	5.19816	4.96131	4.97075	4.41234	5.0652	5.32388	6.97092	6.04842	5.61527	5.22414	5.16902	6.10328	5.0156	5.63471	5.63286	5.48008	5.58271	5.67799	5.84077	5.63841
4.84015	6.01907	4.59619	4.40998	4.86163	4.29874	5.74003	5.27672	5.27573	5.20016	4.76642	4.31084	5.0806	5.87278	5.56963	5.04975	5.21117	5.30526	5.75272	5.8247	5.74819
4.90748	5.12551	5.56402	4.6413	4.27566	5.24206	4.57916	5.35899	5.1031	5.07752	5.23808	4.64018	4.78822	5.25198	5.56496	4.80343	5.10718	5.10616	5.66605	5.12348	6.21909
4.80993	5.48008	4.44644	4.95711	4.39697	4.29753	5.17103	5.26189	4.89579	5.04975	5.28658	5.19816	5.04872	5.24603	5.40736	5.45913	5.08163	5.37161	5.35315	5.63749	5.64395
4.11045	5.75996	4.4088	5.00104	5.29839	4.65251	5.24504	6.09645	5.61898	4.64915	4.4206	3.79006	4.51502	5.54527	5.69082	5.15287	5.46866	6.13392	6.41531	6.60413	6.17792
4.85519	5.44958	5.45817	3.96469	4.32892	5.08675	4.62331	5.85413	5.20717	5.34244	5.60041	5.09698	5.02908	5.40544	5.28165	5.37355	5.4141	5.16902	5.55653	5.35413	5.70909
4.32411	5.32193	4.89366	4.33494	4.37202	4.84446	4.98121	5.71183	6.10584	5.21816	6.09388	6.00347	5.02597	5.73004	6.08533	5.40929	5.0239	5.60877	5.52174	5.76538	5.4658
4.77951	5.62917	4.65587	4.67596	4.46398	5.10514	4.67707	4.72802	5.59483	5.50568	5.03426	5.35023	4.77297	5.20216	5.08777	4.64018	5.57057	5.94418	5.70362	5.8568	6.39173
4.60864	5.28165	5.43618	3.91578	5.46485	4.83369	5.48862	4.27078	4.80234	4.39578	5.81664	5.29052	4.98017	5.32682	5.11635	5.1082	5.0847	6.19728	6.04325	5.94769	5.30035
5.21716	5.20316	6.56379	5.70179	5.15691	5.098	5.61527	5.45531	4.88407	4.54148	4.52194	5.13971	5.03219	5.83988	5.05285	5.09595	5.17506	6.01214	6.49278	5.47818	5.92136
5.70909	5.15085	4.99583	5.34439	5.1468	4.38154	4.88087	4.69153	5.02908	5.29445	5.13971	5.49337	5.58551	6.04669	5.82648	5.93103	5.35218	5.85146	5.65133	5.25793	5.91696
4.57575	4.08376	5.70818	5.44384	5.10514	5.98783	5.48198	5.59017	5.27869	4.41234	5.12551	5.47818	5.10922	4.82506	4.94132	4.89047	4.79257	4.41352	5.06314	5.1468	4.83046
5.06211	4.7203	4.79692	5.44289	5.31311	5.12856	4.42531	5.24305	5.06623	6.09645	6.20568	5.7735	4.71147	5.13363	5.59483	5.88519	5.96692	6.02858	6.81756	6.39824	6.39906
5.61527	4.74232	6.26581	5.93103	4.75876	5.67065	4.37202	5.53681	6.06561	5.03839	5.99479	4.98853	5.41314	6.35085	5.9152	5.74547	5.49621	5.74728	5.83809	5.95644	6.12117
4.29146	4.87553	5.88873	5.85413	4.69375	5.15388	5.0847	5.92048	5.66605	5.28165	5.30821	5.24802	5.63009	5.32486	5.58364	5.37839	5.16297	5.02286	5.89756	5.67248	5.87899
4.54721	5.12144	5.28461	5.43522	5.40255	5.39772	5.87544	5.29839	4.97494	4.82722	5.1316	4.34813	5.23808	5.51985	5.11941	5.58644	5.37936	5.22713	5.72276	5.66605	5.93278
5.70088	4.1833	5.87633	5.31115	5.14579	4.65587	4.89792	5.27672	5.2915	5.43235	4.75438	4.0143	4.86805	5.06623	5.32193	5.86391	4.91914	4.96865	5.51419	5.42083	5.78792
5.04769	4.54377	4.86056	5.62639	4.73902	5.19415	4.95606	5.18009	5.86035	5.53022	5.70362	4.50463	4.48144	5.08982	5.53775	4.798	5.29642	6.03462	5.88342	5.40736	5.77711
5.0806	5.21316	5.44862	5.5715	5.19013	4.48957	4.80993	5.41603	5.00521	5.10106	5.67983	5.32291	5.71183	5.61898	5.81127	5.94418	5.62639	5.94418	6.13137	5.47437	5.6421
4.92443	4.89579	5.14377	5.31801	5.45245	5.25397	4.95395	6.82367	6	5.8843	4.90748	5.50284	5.81575	5.11839	5.97565	5.12856	5.51324	5.00416	6.71984	5.32682	5.09084
5.04046	5.17707	5.07342	5.39386	4.57916	4.9149	5.01456	5.21017	5.45245	5.44576	4.83369	5.60134	5.15085	4.74451	6.13392	4.72251	5.02908	4.9371	6.8958	4.85412	4.50694
4.73242	4.49073	6.45981	4.83692	6.26249	5.03219	4.64354	5.44289	4.98331	5.49052	4.81101	5.86035	4.87553	5.00208	5.92576	5.13769	5.22315	4.99479	6.11692	5.00937	4.73352
5.07239	5.58831	5.2698	4.85519	5.05903	4.75329	5.31899	4.87447	5.09595	5.35704	4.84015	5.18009	5.45817	4.54148	5.73821	4.91808	5.34049	5.36579	5.88165	4.62556	4.77188
4.3577	3.94493	5.41025	4.96655	5.41603	5.1316	4.86484	6.14326	4.88087	4.91596	4.47214	5.52928	4.65475	4.07993	5.79421	4.61203	5.24603	5.93015	6.85185	5.64395	4.75219
5.4534	5.07034	5.55934	4.57689	5.79871	4.71809	4.7686	5.63194	4.78605	5.48957	4.91702	5.36385	5.43235	4.66257	5.89491	4.91914	5.0652	4.84875	6.36396	5.16297	4.90429
4.80668	4.36368	6.23248	4.41116	4.85198	4.82506	5.167	4.80776	5.33561	5.60784	5.36482	5.13769	5.91784	4.52309	6.17033	5.14377	5.47152	4.74342	5.86391	5.14377	4.79149
4.48725	4.16458	5.8479	4.79909	5.0652	4.72582	4.38154	5.48957	5.03633	5.68166	5.20717	5.03322	4.53229	4.55522	5.01975	4.11045	5.79332	5.15186	5.61341	5.24206	4.73462
4.24264	4.15707	5.24504	4.6581	5.73912	4.89792	4.52654	5.12957	4.69707	4.42531	5.19214	6.2425	5.14174	4.87553	5.91872	4.6188	5.43618	5.22514	6.26166	5.46676	4.71368
5.40929	4.45697	6.18045	4.44761	5.03322	4.81642	5.45627	5.4658	4.54835	5.35899	5.32975	5.76989	5.01041	4.92654	5.48008	5	5.61063	4.92231	6.07677	5.41603	4.05689
5.0652	4.91066	5.25397	4.07738	5.49432	4.67039	5.24802	4.98331	4.67484	5.00625	4.60299	5.44767	6.10328	5.36773	6.20735	5.48103	4.85948	4.80993	6.0156	5.52362	4.51963
5.13059	4.0466	5.35023	5.26882	5.53775	4.91914	5.0765	5.17103	4.86377	4.74122	4.78714	5.31213	4.9149	4.19201	5.02701	4.39578	5.01248	4.3756	5.54621	4.43471	4.53689
5.19715	5.06417	4.69707	5	5.49242	4.59166	4.27078	5.22614	5.63286	5.63194	4.90429	5.26387	5.34244	5.24603	5.71456	5.00208	6.563	5.5911	6.99256	5.67432	5.29249
4.20069	4.96446	5.09595	4.65475	5.23709	4.46398	5.06417	5.40447	5.33854	5.22015	4.9371	5.37452	5.3619	5.08675	5.91696	5.36579	5.18311	4.91278	5.23211	5.25892	4.65587
4.66257	4.70926	5.08879	4.90854	5.34439	5.18009	5.16095	5.82022	5.07034	5.31213	4.81426	5.37355	5.34244	4.6793	5.48957	4.88621	5.29937	4.9096	6.08019	5.21416	4.87553
4.75219	4.60638	6.08961	4.66704	5.13059	4.75438	6.12798	5.30526	5.33659	4.97912	4.3589	4.64242	5.41314	5.04666	6.22997	4.53114	5.53304	5.21316	6.0329	4.92337	5.05078
5.47152	4.81858	4.62556	5	5.78162	4.15582	4.93499	5.14782	5.16801	4.73242	4.10284	5.27277	4.82399	5.63471	5.79781	5.19214	5.16599	5.02701	5.86568	4.85198	4.67039
4.41706	4.7203	5.28362	4.99479	5.47723	4.61542	5.18712	5.87633	5.03839	5.27869	4.5104	5.44671	5.38226	5.22713	6.28324	4.46164	5.28362	5.04149	5.97477	5.25595	4.3946
4.61993	4.29753	5.12042	5.0806	5.09902	4.43236	5.50757	5.27277	4.49653	5.15085	5.10616	5.97041	6.11947	5.48388	6.28159	5.29445	5.25198	4.94764	5.90639	6.09645	4.84983
4.80234	4.43354	5.81754	4.54262	5.10106	4.82399	4.85305	6.7969	6.63717	5.2351	5.29445	4.7489	5.99479	5.79152	6.03635	5.56963	5.54057	5.40544	6.09217	6.18718	5.28855
4.19945	4.74561	4.64691	4.94132	4.99062	4.31929	5.3842	5.33951	5.34536	5.18009	4.64579	5.50757	5.03115	5.05594	6.27495	5.35607	5.65409	5.48578	6.02685	5.54809	4.92125
4.32772	4.43941	4.88301	5.71183	5.6421	4.2549	4.42177	4.98226	5.01352	5.39772	5.55184	5.19515	4.60186	4.86163	5.69082	5.58551	5.30919	5.11534	5.2915	6.13562	5.19013
4.9676	4.44644	5.36093	5.058	4.46514	5.04356	4.8056	5.45054	5.10718	4.8734	4.8734	5.51324	5.10004	5.64487	5.78162	5.89403	5.1387	5.07752	5.65962	5.38807	4.87019
4.34574	4.39697	5.02286	5.0652	5.79511	4.52884	4.66257	5.12551	5.49242	4.93816	4.9149	4.91066	4.53574	5.06726	5.5687	4.97389	5.59296	5.51796	6.61202	6.04755	4.88301
5.03633	5.00521	5.54339	4.61203	4.75	4.66146	4.63006	5.43906	5.30134	5.3619	5.19816	5.17405	4.82183	4.87553	5.49052	5.30526	5.43139	5.11126	5.81306	5.75543	4.48144
4.44293	4.45463	5.61063	5.28658	5.38323	4.89366	5.17607	5.25991	5.64026	5.05388	5.07445	5.64395	5.06726	5.57991	6.31384	5.53304	5.44001	5.04046	6.12798	5.37258	4.9276
4.64579	5.11839	4.41706	4.96341	4.64467	4.34933	4.26712	4.7806	4.798	5.28559	4.78714	5.51891	4.5495	5.20116	5.56309	4.75548	5.21916	5.01145	6.12117	5.1082	5.32584
4.8056	4.52309	5.4448	6.02253	5.22813	5.03219	5.35996	4.86377	4.52194	4.70261	5.11024	5.92048	4.73572	5.26882	5.91344	5.36287	5.39676	5.24802	6.28656	5.82022	4.77406
4.63681	4.53114	5.89491	5.05078	5.62731	4.91066	5.25099	5.06931	5.41122	4.50231	5.15994	5.43139	4.70483	5.39193	6.04411	5.69448	4.75329	5.4381	6.21574	5.87101	4.57006
4.88514	5.43427	5.13971	4.19076	5.12348	5.90639	4.85305	4.75986	5.02805	4.38392	5.14883	5.08777	5.71821	4.98226	6.78463	5.50852	4.96655	5.23609	6.05186	5.76989	4.20317
6.0026	5.57431	5.04149	4.13446	5.6899	5.14883	5.28658	5.67157	5.25	3.9568	4.47796	5.57804	4.55293	4.84553	5.58271	5.20216	4.71368	4.96131	5.46676	5.12246	4.55407
4.51387	4.79475	4.79583	4.08503	5.20917	5.39483	4.11299	5.14883	5.49526	5.91432	5.52268	6.07076	4.77733	5.38613	5.93629	5.42083	5.7717	6.30476	6.97017	5.64395	5.17607
4.16583	4.88514	5.02183	4.62894	5.66697	5.28855	4.43589	5.33756	5.8781	5.12449	4.69596	5.79242	5.0652	5.49526	6.81833	5.69996	5.12957	5.38323	5.35023	4.92654	4.78496
4.74012	4.56321	5.37645	4.03113	5.15893	5.72549	4.50463	5.57618	5.42659	5.03115	5.15994	5.36967	5.49337	5.69996	6.23582	5.98174	5.05078	4.81642	6.10754	5.78702	4.41234
3.60266	5.42179	4.82506	3.83922	5.26783	5.32486	5.87012	4.88727	5.67799	4.59959	4.77079	4.88087	5.00625	5.6162	6.53516	6.03635	5.41795	5.37742	6.30311	5.24206	5.61249
4.74012	4.92654	5.00521	4.16958	5.62454	4.8509	4.54262	5.28066	5.3278	5.12856	5.04459	5.05697	4.58144	5.11228	5.88873	5.05078	4.99062	5.09186	5.95032	5.33171	4.8423
4.96026	5.14174	4.61316	4.30963	5.09391	4.41942	4.73462	5.21816	5.71365	5.56028	4.99583	5.11941	5.15994	5.16801	6.18129	5.36773	4.99479	5.21117	6.34018	5.63749	5.04459
5.23609	5.02701	4.97284	4.85841	5.23908	5.32486	4.69818	5.18009	5.3871	5.06417	5.34049	5.4658	5.54715	5.34244	6.53835	6.05874	4.74232	5.54809	6.07505	5.95032	5.06931
4.66815	5.44193	4.94975	4.72251	4.7904	5.36482	4.36368	6.51441	6.40231	4.48144	5.48388	5.17305	5.39386	5.40255	6.30971	6.91466	5.59203	5.48008	6.67786	5.99218	4.94343
5.23808	5.40351	5.35413	4.40643	5.39193	5.27178	5.13566	4.69264	5.07547	4.39815	4.72802	5.51135	4.73132	5.14782	6.0639	5.25397	5.31311	5.28855	6.26082	6.34018	5.06417
4.838	6.29401	5.13465	4.1833	4.95395	4.59733	3.43996	5.04563	5.31409	4.88621	5.45913	5.01768	4.37798	5.3278	5.68349	5.0156	5.13667	5.76809	5.77891	6.05874	6.02339
5.02908	5.39096	5.68074	4.9676	5.16095	4.95185	4.62331	5.04046	5.01248	4.48725	5.54527	5.72094	5.26783	5.1468	6.21574	5.61341	5.03736	5.36676	6.09046	5.32193	5.37548
4.64915	5.21117	5.82559	3.86491	5.32193	4.81318	4.34693	5.05491	5.83988	4.49073	3.95153	5.07342	5.04356	4.97808	5.63379	5.52174	5.91608	5.79062	6.48797	5.85502	5.78972
4.76423	4.83692	5.05388	4.24387	4.59279	5.66513	4.20193	5.28855	5.5509	5.30035	5.3929	5.48103	4.76205	4.83261	5.74093	5.35413	4.94027	5.06417	5.93542	5.85591	5.12652
5.74003	4.59846	5.68258	4.59619	4.96341	4.26224	4.44527	5.22115	5.88253	5.13059	5.64948	5.52645	5.14984	5.03426	6.26082	6.13307	4.96026	5.49337	6.15173	5.76357	5.20216
6.64972	5.35996	4.57803	4.59279	5.0239	4.13824	4.15206	4.96551	5.63471	4.75329	5.30134	5.39096	4.29874	4.88087	5.08367	5.15489	5.3929	5.25298	6.14834	5.71092	5.7173
5.8005	3.8676	4.96446	4.74342	4.53918	4.44527	4.15206	4.82399	4.40289	4.83692	5.61712	5.16095	5.23808	4.98226	5.56683	5.81037	5.35121	5.73549	6.35085	5.20016	5.40351
4.96236	4.66592	3.91179	4.86377	5.42563	4.09522	4.43001	5.25991	4.97598	4.89153	5.51891	5.79871	5.11737	5.20116	5.81754	5.87987	5.02908	5.63194	6.0026	5.11635	5.10922
5.70544	4.48609	5.41122	3.75	5.34244	4.69486	4.69264	4.39697	4.98853	4.45814	5.35704	5.30428	4.65698	5.098	6.47189	6.08533	4.64691	5.64395	5.53022	5.2915	5.53869
5.30723	4.19945	4.93183	4.8509	4.48725	4.38392	5.24404	5.24901	5.04149	4.45112	5.21916	5.46866	4.36964	4.60977	5.4658	5.58831	4.53689	4.72251	5.53304	6.11436	5.02286
5.32975	4.38867	4.46164	5.48008	5.60877	4.06714	4.24141	4.66815	5.41314	5.56496	5.91256	5.72276	4.75	4.80126	5.83542	5.85502	6.08191	6.08961	7.32291	6.51441	5.59855
4.92866	4.44293	4.92549	4.66927	5.55278	4.96446	4.44644	5.3871	5.49147	4.46047	5.10412	5.15085	5.07034	5.65409	5.81575	4.78169	4.95501	5.43906	5.49432	5.38323	5.27079
5.39869	4.64018	4.43236	5.12348	5.21816	4.27078	4.44761	4.88834	5.64118	4.77515	5.25991	5.57337	4.79366	5.08982	6.11095	6.19896	5.1133	5.10208	6.06991	5.71092	5.72822
5.01871	4.67262	4.50231	5.08163	4.8283	4.36606	5.04666	5.17607	5.83899	4.1833	4.91278	4.22172	4.6715	5.07855	5.8023	6.8038	5.43043	5.65133	6.1458	6.15934	5.57244
5.65317	4.47446	5.03736	4.79583	5.63471	4.52424	4.02854	4.77842	5.38226	4.58712	4.84446	5.167	5.14579	5.45149	5.66146	5.41699	4.99792	5.46104	5.94681	5.44767	5.03736
5.24504	5.08265	4.48957	4.45346	4.49189	4.37321	3.85546	5.04872	5.22215	4.6581	5.35218	5.57524	4.4733	5.03736	6.16779	6.29815	4.87767	5.36093	5.80678	5.59669	5.37355
6.33772	4.54262	4.42531	5.30428	4.37798	4.82938	4.94554	4.60186	5.1031	5.12856	5.36773	5.88784	5.37839	5.00208	6.44043	6.27163	4.96446	6.19728	5.32388	5.31605	5.74093
5.72003	4.26468	5.25	4.65027	5.45627	4.54721	5.19114	7.53257	5.62824	5.64672	4.69818	5.68716	6.43234	5.15994	5.92488	5.37936	5.75453	5.43235	5.52928	5.97477	5.38903
5.43427	4.06843	4.77188	4.60864	5.36773	3.6799	6.15511	5.7364	4.40052	5.7735	4.30842	5.70818	5.55465	5.33854	5.94243	5.66054	5.39	4.9676	5.43043	5.1082	5.17808
5.48483	4.75986	4.85627	4.1508	5.14073	5.19715	4.67819	5.62268	5.22913	5.76718	4.71147	5.75815	5.00312	4.74451	5.58551	4.96131	4.95185	5.28362	5.16196	5.71001	5.38613
4.98853	4.77079	6.60571	5.17908	5.19415	4.78714	5.50284	5.63841	4.39223	5.19615	5.17607	5.35023	5.96605	4.69818	6.07162	5.44384	5.35315	4.9508	5.32193	5.23112	4.9202
5.59483	5.51607	5.67432	4.81101	5.28953	4.66592	5.15893	6.17454	5.53399	5.61527	3.8365	5.10004	5.3278	4.54721	5.50284	5.45149	6.02685	5.63379	5.72185	5.66513	5.68074
5.68624	3.96206	5.04459	4.60412	5.11228	4.7489	5.1133	6.13052	5.32291	5.97739	5.03736	5.44289	5.62361	5.06211	5.48483	4.97284	5.03322	5.07239	5.29347	5.5321	5.20717
5.27376	4.46864	5.42563	5.28362	5.79421	4.88621	5.89491	6.13222	5.32877	5.86657	5.61249	6.05702	5.41699	5.21716	6.03894	5.57057	4.85948	5.32388	5.29445	5.1387	5.24404
5.48768	4.23896	6.2283	4.62669	4.7004	5.4064	5.45817	5.4064	5.03736	5.42563	4.72141	5.48293	5.44193	4.31929	5.48768	4.9529	5.66513	5.54057	5.73458	5.10616	5.42947
4.74122	4.59166	6.01041	5	5.32095	4.71368	5.6899	5.00312	4.56093	4.82075	5.23311	5.27672	6.20735	4.68486	5.8032	5.39386	5.35023	5.52079	5.7027	5.05181	5.27672
4.51963	4.71699	5.82917	5.51702	5.48388	4.33253	5.81575	5.88519	4.70483	5.06828	4.54377	5.47913	5.83006	4.81426	5.55746	5.15893	5.49526	5.30428	5.78702	5.05697	4.6793
5.17003	4.76533	5.81843	5.11941	4.78822	4.32049	5.46676	4.73792	4.37916	5.61712	4.51502	5.68349	5.93629	5.57804	5.93805	5.46294	5.1821	5.41218	5.66789	5.47723	5.01352
5.01248	4.62331	4.3577	4.99896	5.38807	4.65363	5.62083	6.24333	5.06006	5.08982	4.57461	4.85519	5.44097	4.46281	5.04975	5.30919	5.31605	4.51733	4.81642	4.9697	4.79149
4.8283	5.07547	5.26882	5.42755	5.17103	4.40407	5.42563	5.17908	4.3744	5.94418	5.42947	6.26664	5.81037	4.21678	5.37839	5.66513	6.60177	5.95644	6.17792	5.8238	6.11436
5.86835	4.80993	5.14275	5.25892	5.49716	4.22419	5.28855	5.42275	5.18913	5.1082	4.88727	5.47247	5.30625	5.29642	6.04755	5.47818	5.7717	5.4064	4.9202	5.25397	4.79692
4.7686	5.28066	4.87767	5.22514	4.86484	4.60299	5.5509	5.88342	5.62824	5.92488	4.68152	5.07445	6.0973	4.81209	5.87633	5.03012	5.30821	5.27079	5.47627	4.9487	5.26387
5.73004	4.80234	5.60599	5.56589	5.29249	5.0156	6.49519	5.81396	4.93183	5.48198	4.37679	5.13667	5.6734	4.5575	5.41218	5.6421	5.20416	5.23012	5.89845	5.22614	5.11839
5.01975	4.76205	5.24305	4.82938	5.84255	4.36964	5.25694	5.31213	4.85305	5.19114	4.45697	5.06726	5.67616	4.62444	5.31605	5.09595	5.27277	5.15287	5.15085	4.65363	4.37321
5.12856	4.96236	4.80126	4.84338	5.20316	4.64354	4.89685	5.49811	5.53963	5.9108	5.39096	5.33854	4.99166	4.94132	5.05594	5.36385	5.06726	5.00521	5.18913	4.99687	4.82183
4.8734	5.00416	5.47818	4.37679	4.91808	4.86377	5.32975	4.97075	4.78496	6.17286	4.86912	5.92663	6.38847	5.09084	6.16948	5.59203	5.35315	5.31017	5.94856	5.63749	5.21017
5.55465	4.08631	5.00729	4.49189	5.61156	4.16833	4.9529	6.21071	6.26415	5.31017	5.37258	4.6188	5.59762	4.89898	5.83542	5.83542	5.96605	6.0026	5.59576	5.39676	5.63841
5.40833	5.82559	6.30889	4.93816	5.48862	5.61805	5.18712	4.80776	5.12246	4.98121	4.96865	4.62669	5.19615	5.31311	5.54057	5.49147	5.52362	5.21716	5.16398	4.55293	5.39869
5.32877	6.17792	5.14883	4.9854	5.16196	5.52834	4.35531	5.19314	5.52551	5.34926	4.93183	5.03115	4.58144	5.48198	5.12348	4.74561	5.69905	5.51702	4.91914	5.43235	5.67799
5.21916	4.88407	4.33854	4.96131	5.04046	5.28658	5.02183	5.37742	4.53918	5.59762	5.58644	4.65587	5.41506	5.21716	5.16196	5.18813	5.45531	5.59669	4.96446	5.17808	5.72276
5.34731	5.88961	4.88834	5.46771	5.90109	5.5584	4.44293	5.62546	5.29741	4.5655	4.48493	4.21802	5.12856	5.00104	4.99792	4.96865	5.63379	5.76899	5.95994	5.20617	5.86657
6.02253	5.32291	5.53022	4.63119	4.98644	5.46199	4.62781	5.31311	5.39096	4.90111	5.03115	5.62639	5.3619	5.09084	5.08367	5.24901	5.35607	5.52457	5.18311	5.11635	5.42467
5.74909	5.1468	5.50189	4.87126	4.8926	4.98435	4.51617	5.33464	5.14377	4.8283	5.9108	5.08367	5.55371	5.25694	5.56589	5.40447	5.08367	5.12246	4.75876	4.95606	5.64764
5.09698	5.61341	5.62176	5.34439	6.16188	5.39869	4.42295	5.12348	5.40255	4.97494	4.98121	4.73572	5.10004	4.43354	5.06211	4.71699	5.74909	5.44576	5.86835	5.7264	5.22215
5.57244	5.15691	5.58831	4.78931	5.52928	6.01734	4.47446	4.60864	5.1468	4.98644	5.39386	4.67039	5.96605	5.4381	5.41218	5.57337	5.40447	5.81127	5.32193	4.31205	5.8372
5.1387	5.60227	4.6109	4.78605	4.90642	5.24106	4.4733	5.23908	4.90429	5.35607	5.56402	4.59959	5.69631	5.26288	5.02908	5.07239	5.43427	5.80499	5.51324	4.91384	5.1031
5.83006	5.66789	5.57991	4.68375	5.08163	4.94132	5.08367	4.48261	5.29839	5.08982	5.15691	5.18813	5.10412	4.7511	5.53775	5.68441	5.49621	5.15388	5.67983	4.90004	5.27079
5.11635	4.74781	4.85519	4.90004	5.48008	4.63119	4.84015	5.10106	5.19013	4.80343	4.9149	4.7806	5.14782	5.21616	4.8509	5.06726	4.90217	4.57689	4.56664	4.73462	5.16196
5.35607	5.56776	5.5321	4.91702	4.8627	5.00833	4.93499	4.69153	5.35315	5.68258	5.19816	5.43235	4.37916	5.08777	4.73242	5.94769	6.10157	6.29318	6.37459	5.89049	5.95032
5.2609	5.25694	4.99687	5.85413	4.73792	6.19055	4.29025	4.79909	6.09388	5.02597	5.39579	4.42295	5.29642	5.60041	5.41987	5.6162	5.16801	5.16196	5.56683	5.35704	5.68899
5.50757	5.21017	5.45913	5.00729	5.81396	5.10208	4.63906	5.39	5.49337	4.75438	5.46008	5.01975	5.68349	4.44293	5.34829	5.35607	5.44193	5.46485	4.69707	4.83908	5.63102
5.40255	5.72367	5.14883	4.43001	5.40736	5.01248	4.38511	5.54809	5.69082	4.18703	4.68264	4.64354	5.6032	4.96026	5.52174	5.62639	5.39483	5.56402	5.7708	5.22514	5.27277
5.85324	6.41369	5.36093	4.62894	4.65698	6.21071	4.30237	5.10004	5.24305	5.16499	4.48261	4.7697	5.31409	5.39965	5.32486	5.36579	5.34926	5.03012	4.89898	5.08675	5.18612
6.32044	4.5712	5.12856	5.20917	5.17103	4.89473	4.69264	5.88607	5.6899	5.07034	4.94343	5.03633	5.15792	4.92443	4.7686	4.52194	5.43618	5.19114	5.14782	5.30526	5.31703
5.78522	5.33171	5.02908	4.7192	4.90535	5.21616	5.29642	4.77406	5.00625	5.02079	5.42947	5.33561	5.85769	5.45245	5.46485	6.10072	5.48768	5.75634	5.54902	5.13566	5.71912
						4.95501	6.65285	6.44043	5.85502	5.54527	4.70594	5.91432	6.32538	5.19916	5.53963	6.27578	6.58281	6.16779	5.96081	5.38903
						5.36287	5.15489	5.10718	5.65685	5.75091	4.7489	5.67891	5.63933	5.93454	5.70636	5.48198	5.85235	5.91432	5.54621	5.25397
						4.37679	5.58924	5.68074	5.82112	5.75543	4.83261	5.22115	5.22215	5.59948	4.88727	5.8023	6.11947	5.54996	5.67157	5.8032
						4.81642	5.82738	5.92927	5.88076	6.22076	5.11635	5.96256	5.86124	5.55465	4.88727	5.59483	5.48293	5.63471	5.55184	5.23808
						5.11839	6.35085	5.83363	5.33171	5.35413	4.27688	5.68166	6.00694	5.1559	5.35121	6.17876	5.93542	6.50801	5.7726	5.91784
						4.82614	5.76086	6.02339	5.37742	5.92224	5.16095	4.96446	5.52739	5.39386	5.40447	5.26783	5.85146	5.86746	5.34244	5.1811
						4.34933	5.75724	5.25496	5.99479	5.24305	5.65962	5.3842	6.33443	5.85413	5.31017	5.45913	5.52079	5.42563	5.39193	4.96446
						4.69929	5.31703	5.65593	5.52645	5.01145	4.88514	5.49526	5.91608	5.22614	5.26486	5.88519	5.88253	5.76447	5.86746	5.21416
						4.73902	4.71147	4.68375	5.70179	5.98609	5.39676	5.97129	6.1458	5.29741	5.23311	5.96692	5.89933	6.2575	6.13392	5.39193
						4.62669	5.48957	5.82022	5.47532	5.57991	4.82722	5.96954	6.05186	4.93077	5.24305	5.89049	5.94243	6.05702	6.28407	5.12957
						5.30232	5.35704	4.83261	5.31801	5.41218	4.65027	5.50473	5.62546	6.03807	6.32044	5.55278	6.12628	5.73821	5.93717	4.82722
						5.24106	5.26783	5.34731	5.07342	5.41795	5.20617	5.38516	5.35121	4.90854	5.19415	4.63793	5.06211	5.07239	5.00312	4.78931
						5.38516	5.40929	4.86484	5.8719	5.72003	5.59669	4.61767	4.97284	5.38516	4.95921	6.28324	6.61674	6.65598	6.09132	5.54809
						4.36487	5.53304	5.26189	5.44958	5.13769	4.96026	5.67248	5.28756	5.96168	6.61989	5.57337	5.88165	5.59669	6.08105	5.03219
						4.39934	5.1811	5.52457	6.1458	5.81037	4.96131	5.52551	5.75905	5.34244	5.58364	5.29839	5.22614	5.84523	5.67799	5.14782
						5.88784	5.77981	5.77711	5.25892	4.76751	4.61429	5.7027	5.45722	5.16902	5.29347	5.95994	6.04239	5.67983	5.10514	5.53869
						4.71589	6.02166	5.23609	5.46485	5.14377	4.75	4.95711	5.13363	5.2915	4.66481	5.61527	5.71001	5.6734	5.49716	5.19013
						5.10514	5.10514	5.58364	5.7027	5.95032	5.11839	5.24007	6.09046	5.0652	5.06828	5.50662	5.66054	5.72094	5.54621	4.36368
						4.94027	5.52079	5.50662	6.04842	6.19896	5.23311	5.80948	5.99392	5.33951	5.66238	5.23709	5.23808	6.01387	6.04066	5.58271
						5.02597	6.5487	6.71906	5.65225	5.57711	4.28418	5.34049	5.64672	6.02339	5.74003	5.54433	5.13769	5.5321	5.79332	6.6911
						5.50095	5.08982	5.67524	5.19013	4.89366	5.1082	5.21416	5.46676	4.74451	5.20717	5.73276	5.00416	5.06006	5.06623	5.95644
						4.32652	4.93394	5.57898	5.65593	5.21816	4.8627	4.6715	5.3033	4.94132	4.62781	4.96236	5.12042	5.02805	5.57804	5.71821
						4.92337	4.8926	5.56496	5.11737	5.31017	4.8056	5.95731	5.11737	5.48293	5.14782	5.35121	5.06211	5.18411	5.54151	6.1084
						5.21117	5.47342	5.86746	4.92337	4.96655	4.17333	4.99687	4.58939	4.67262	4.9096	5.67616	5.60506	5.90551	6.01041	6.2849
						4.96655	5.35996	5.63009	5.50757	5.65409	5.30035	5.39676	5.22713	5.48768	5.01352	5.02286	4.99896	5.03219	5.58364	6.15681
						5.02908	4.66592	5.65777	5.47152	5.40351	5.17506	5.37064	5.08879	5.37355	5.83452	5.17103	5.27573	5.34244	5.51702	5.31115
						4.71257	4.64579	5.30821	5.56402	5.21916	5.12246	5.05491	4.63231	4.66146	4.65251	5.84968	5.36773	5.54715	5.32486	5.71183
						4.80885	4.42884	5.22215	5.35899	5.25595	5.22015	5.46104	5.29741	5.11534	4.77842	6.0553	5.23908	5.58551	5.33366	6.08191
						5.17506	4.90854	5.54527	5.17607	5.66697	4.57234	5.42659	5.35413	5.7735	5.15186	5.53304	4.66369	5.30134	4.8175	6.01387
						5.25099	4.76642	5.17003	5.65041	5.02079	4.69264	5.98174	5.75362	6.25666	5.98957	5.14579	4.94027	5.44958	4.80343	5.84255
						4.69818	5	5.58178	5.10616	5.07034	4.68819	4.95606	5.0239	4.84661	5.31605	4.6581	4.77188	4.76095	5.19816	5.12551
						4.71699	5.18913	5.36967	5.69905	5.45531	5.97303	4.54721	5.41025	5.08675	5.5584	6.40638	5.82112	6.12287	5.68349	6.47994
						4.52654	5.39579	6.28656	5.11635	5.4448	4.89473	5.63564	5.40447	5.51324	5.52079	5.02908	5.1387	5.36287	5.34731	5.74728
						4.97703	5.63749	5.6162	5.35607	5.34731	5.18913	5.78882	5.12348	5.96692	5.21017	5.37258	4.90748	5.28756	5.49621	5.4141
						5.70453	4.92337	6.03635	4.70926	4.84553	4.51156	5.25793	5.21916	5.50662	5.40736	6.00521	5.64856	5.11635	5.167	5.95731
						4.76423	4.9508	5.59948	5.34926	4.87981	4.98121	4.56778	5.48293	5.64395	5.29937	4.78605	4.95816	5.02494	4.97703	5.51135
						4.48609	5.81664	5.77981	5.46771	5.64672	5.62083	4.92231	5.23112	4.87874	5.16095	5.06109	4.99166	4.91172	4.99375	5.43331
						5.36482	5.66422	5.17506	5.48103	5.90815	5.22514	5.73367	5.73276	5.68532	5.38613	5.1387	5.09493	5.49052	4.86056	5.82201
						4.64803	6.1101	6.64267	5.08675	6.14071	5.94331	5.33951	6.29236	5.93366	5.924	5.7735	6.38357	6.04066	5.82738	5.05697
						4.83692	4.86912	5.29741	4.9927	5.43235	5.56963	4.8509	5.76899	6.19476	5.32584	5.13971	6.15088	6.06647	5.16398	5.08163
						4.48609	4.98121	5.91256	5.14377	5.76086	5.74728	5.13363	4.96865	5.71639	4.51387	4.53574	5.51607	5.69356	5.42851	5.41987
						4.63906	4.78605	5.79601	4.69153	5.57804	5.69722	5.96692	6.41613	5.75091	5.11126	4.98331	6.26997	5.95906	5.38516	4.61767
						4.67707	5.24106	6.19896	4.20069	5.64948	4.77951	4.72582	5.71001	5.65593	4.79583	5.58458	6.14241	6.18887	5.97913	5.57244
						4.49189	4.9718	5.7744	4.61542	5.75272	5.58458	5.02183	5.4381	5.16398	5.46866	4.9276	5.29445	5.66054	5.49337	4.60525
						5.08163	4.76423	4.53574	5.23311	5.37839	5.5939	5.13363	6.02944	6.33525	5.27573	4.90535	5.87367	6.02339	5.52457	4.92971
						4.64018	5.30428	5.92224	4.9487	5.85324	5.59203	4.54377	5.54527	5.54621	4.36368	4.8283	6.58281	6.82291	5.18612	4.78822
						4.33373	4.73902	5.30134	5.29937	5.62917	5.60413	5.14984	6.07934	5.57618	4.79149	5.38807	6.27412	5.92839	5.35899	5.12144
						5.15994	4.79366	5.54902	5.26882	5.924	6.11181	5.81306	6.18129	5.87633	4.73682	5.04563	5.76267	6.34347	4.98121	4.80776
						4.91172	4.14578	5.28559	5.09289	5.28559	5.3687	4.99583	5.9108	5.94156	5.38903	4.98226	4.6715	5.71183	5.34147	4.45814
						4.96236	5.08572	5.14478	4.75438	5.70818	5.74728	4.83369	5.92576	5.27573	5.22514	4.87767	5.64579	5.26486	4.74781	3.74861
						5.03219	5.17607	5.4639	6.03721	5.89226	5.67891	4.90748	5.66789	5.48008	5.42947	5.7708	7.19447	7.49583	5.69996	5.10106
						4.65922	5.74456	5.02908	5.08879	5.88076	5.28264	5.1316	5.39869	5.79062	5.35413	4.74451	5.69448	5.66973	5.15893	4.93077
						4.55865	5.27573	5.08675	5.04459	6.22913	5.83452	5.60692	6.12543	5.49716	5.23808	5.20216	5.68441	5.49526	5.30134	4.72251
						5.16095	5.16398	5.66973	4.17832	5.01248	4.91278	5.48388	5.55934	5.8719	5.03633	4.70261	6.35003	6.79	4.89579	4.7697
						4.50463	5.20817	5.40833	4.77406	6.24166	5.17908	5.28756	5.41218	5.40929	5.27968	4.60299	5.60692	5.57057	4.90323	4.80126
						4.81426	5.92224	5.61527	5.43235	5.81216	5.10922	5.1082	6.36969	5.96343	4.82075	5.16398	5.43906	6.44286	4.8627	4.57006
						5.20617	4.58144	5.74366	5.58737	5.924	5.83452	5.90815	6.10925	6.32456	5.63749	5.19816	4.78278	5.13465	5.42563	5.34536
						5.21716	6.93797	6.563	5.89756	5.40351	5.46771	5.31703	5.20016	6.30228	5.93717	6.61044	5.81575	6.58597	6.92143	6.3852
						5.49526	5.68716	5.37839	5.60134	4.94343	4.97598	5.75724	5.25991	6.14156	5.7735	6.13137	5.45913	5.99131	6.5471	5.79871
						4.41942	6.16357	5.62268	5.69082	4.69818	5.35023	5.0239	4.6715	5.3871	5.42659	5.76447	5.66973	6.23916	6.4291	6.04239
						4.71147	5.74638	4.67484	5.51135	5.24802	5.52174	5.92224	4.66034	5.85235	5.05697	6.08362	5.56683	5.98261	6.26581	5.73186
						5.24901	5.21616	5.52645	5.22514	4.79475	4.92231	5.62268	4.99896	5.71001	5.29642	6.59308	5.87278	6.32949	6.20064	5.92488
						5.36385	6.0639	5.69539	5.68624	5.62731	5.8014	5.50379	4.95606	5.66146	5.59948	5.98435	5.15994	5.96081	6.33772	5.38033
						5.20416	5.95994	5.21616	6.28324	5.88961	5.67248	5.44576	5.48008	6.02426	6.17201	5.84433	5.02597	5.70818	5.49905	4.97075
						4.29632	4.89047	5.13971	5.46961	5.17003	5.14073	4.98644	4.82938	5.15388	5.61898	5.81396	5.88165	6.52399	6.2791	5.77531
						5.11534	5.62824	5.20917	5.86923	4.92549	5.27573	5.37258	5.05697	5.52079	5.87633	6.59229	5.74275	6.49599	5.80948	6.00607
						5.30035	5.41122	4.9697	5.4448	4.7192	5.10004	5.63009	4.24632	5.63102	5.54245	5.81216	5.56496	6.31631	6.09388	5.67891
						5.29249	5.24106	5.40544	5.28066	5.00104	5.29544	5.25694	5.73821	5.62176	6.46545	6.00174	5.04975	5.81933	5.76447	5.44384
						5.84968	5.92312	5.5	4.74451	4.48261	5.14377	4.9371	4.58258	5.48957	5.56402	4.80126	4.76205	5.64579	5.66697	4.86912
						4.43706	5.11839	5.21516	6.3852	5.64395	5.56309	4.53803	4.96341	4.80017	5.36093	6.20987	6.00521	7.19881	7.21688	5.9974
						4.74671	5.8568	5.65225	6.05788	5.41891	5.27178	5.74909	5.80678	5.41795	5.4381	5.59948	5.43139	6.2425	6.1661	5.39193
						3.94229	5.92576	6.00434	5.5715	4.73242	5.64303	5.14275	4.67819	5.56215	5.40544	5.71456	5.46294	5.84523	6.22411	5.22813
						5.02701	5.1387	5.00729	4.81209	4.52654	4.57575	4.83046	4.37083	5.26288	6.07934	5.34439	5.33854	5.94506	6.24333	5.59669
						4.62444	5.48008	4.91066	5.53869	4.85948	5.09289	4.95711	4.51733	5.24404	5.72367	5.19916	5.32975	5.55465	6.30393	5.20016
						5.38903	6.1661	5.78792	5.89491	5.12348	5.55934	5.59017	5.1821	6.08533	6.42262	5.54245	5.29642	5.97913	5.91696	5.22813
						6.0973	6.08447	5.50189	5.98261	4.86698	5.96605	5.09084	5.37355	6.06475	6.28324	5.81216	5.6633	5.13971	5.01352	5.45817
						5	6.53038	6.6191	5.7027	5.41795	5.55465	5.51607	5.43427	7.20604	5.94681	6.39499	5.71001	6.33443	5.54151	5.99653
						5.41795	5.61805	5.07855	5.44001	4.9676	5.75815	5.35899	3.98304	5.95731	4.87874	5.67707	5.48673	6.50801	5.35218	6.05186
						4.85841	5.56776	4.95395	5.54527	5.22813	5.51891	5.26387	4.10792	5.56402	5.13363	5.62268	5.15893	6.25083	5.81216	5.55934
						5.13363	5.51985	5.14883	5.49905	5.25298	6.33032	5.69905	4.90323	5.90374	5.24603	5.21217	5.12957	6.27661	4.99375	5.35802
						4.9371	4.89579	5.54433	4.94975	4.61203	5.43714	4.58712	4.67707	6.1084	4.67039	5.67157	5.54527	6.71596	5.52834	5.96168
						5.20116	5.52362	5.67248	5.06109	5.11839	6.22746	5.17103	4.07865	6.03549	5.2351	5.28855	5.02183	6.04239	5.24504	5.76176
						5.29839	4.73352	5.14478	5.26486	4.78387	5.20717	5.77891	5.09698	6.19812	5.37355	5.32877	4.79366	6.19812	4.94975	5.38323
						4.57689	5.69448	5.01768	4.82075	4.90642	5.92927	4.23281	4.97494	5.84344	4.62106	5.23012	5.1031	6.89505	5.5	5.33073
						4.97808	5.42755	4.26224	5.34244	5.36773	5.82559	5.04149	4.76751	6.20652	5.30526	5.56121	5.2609	6.06819	4.78822	4.86591
						4.9371	4.97284	5.12957	5.43235	5.08367	5.58178	5.28165	4.82183	6.26332	4.63231	5.12348	5.1031	6.44043	4.90748	4.98121
						5.10922	4.88194	4.64803	4.91808	5.0847	4.91808	5.70636	4.8283	6.95372	5.48103	4.92971	4.96341	5.64672	5.30428	4.82938
						5.31115	5.26882	5.17506	4.77842	4.79149	5.65317	4.29268	4.13698	6.21071	4.83585	4.89898	4.26468	6.30806	4.75	5.61991
						4.57689	4.99166	4.96655	5.28855	5.29642	6.04583	4.84123	4.25979	5.64395	5.57337	6.14665	5.43235	7.52842	6.09559	6.15511
						4.89685	5.55653	5.21816	5	4.60525	5.65685	4.90111	4.64354	5.62731	4.95185	5.04666	5.20517	6.16357	5.4381	5.28658
						4.01948	5.86657	5.13971	5.37452	5.41122	6.05272	5.23609	5.47913	6.40963	5.66238	5.20817	4.72582	6.48556	5.17808	5.37161
						5.3278	5.63471	5.28362	4.1508	4.38986	4.87553	4.94659	5.05285	5.89226	5.60227	5.04459	4.90217	6.17539	5.7708	5.75091
						4.4441	5.01041	5.21616	5.08265	4.93499	5.58831	4.8175	4.37798	6.04669	4.99583	4.96026	4.96655	6.23832	5.34439	4.9854
						5.14883	5.80678	4.76205	5.84612	5.14275	5.68899	5.62454	5.41699	6.47511	4.74671	5.41025	4.71478	6.20316	5.13769	4.58712
						5.28756	5.21117	5.20917	5.22514	5.15287	5.90991	5.46676	4.85305	6.26748	5.81216	4.81101	4.9371	5.62361	4.99166	4.33734
						5.25793	6.86173	6.09046	5.23211	5.75091	5.81664	5.79601	5.04563	6.67786	5.29544	5.69905	6.18887	6.29153	5.55184	6.31961
						5.59576	5.37548	4.93816	5.51796	5.17405	5.23112	5.07958	5.63286	6.10925	5.70453	5.68441	5.78342	6.03462	5.62454	5.39869
						4.66369	5.20416	5.42467	5.97565	5.33561	5.87722	4.48377	5.1387	5.76267	5.11839	5.25099	5.56215	5.55371	5.98435	5.90815
						5.54715	5.83899	4.98957	5.14073	5.26387	5.21117	5.6162	5.59669	6.38357	5.32584	5.38323	5.51419	6.09645	5.08982	5.57524
						4.88194	5.28461	5.06828	5.1559	4.41942	5.34049	4.94764	4.94027	6.38847	5.10616	5.8719	6.0026	6.81604	5.86923	5.89315
						5.01768	5.76538	5	5.70179	5.03943	5.7726	5.10616	4.96655	5.40929	5.40255	4.94448	5.64395	5.35899	5.28953	5.7996
						5.22913	5.098	5.09698	5.19715	5.73549	5.9887	5.1559	5.24106	6.61438	5.30625	4.98748	5.39965	6.13732	5.27277	5.46771
						4.68486	4.93816	5.18009	5.41122	5.29741	5.64118	4.45346	4.36726	5.98609	5.01352	5.82022	5.6633	6.50961	5.7726	5.90374
						5.44001	4.67707	4.92337	4.46281	5.56309	5.84166	5.76989	4.91278	6.28656	5.02597	5.31997	6.1084	6.3369	5.61805	5.83185
						5.07445	5.49052	4.60638	5.57991	5.43331	5.92224	5.28165	4.87447	6.01387	4.99687	5.07239	5.39386	6.55903	5.55184	5.49052
						4.97703	4.23035	5.38033	5.44862	5.02597	5.52834	5.81127	4.93816	6.02599	5.8247	4.90854	5.19615	5.85146	5.31899	5.07137
						5.27573	5.38033	4.62331	4.76751	4.76423	5.64579	4.52884	4.61429	5.8958	4.55064	4.88407	4.72912	5.15792	4.99687	4.82183
						4.8056	5.01456	4.0556	5.72003	5.5715	6.204	4.83692	4.51733	5.9108	5.15085	6.2791	6.38847	7.1261	5.93893	6.18213
						4.63006	5.28953	5.52174	4.94975	5.31997	5.41987	5.13566	5.38613	5.87012	6.29732	4.83585	5.02701	5.62824	5.56776	5.36093
						4.72912	5.99826	5.24702	4.94027	5.02494	6.31054	5.44862	4.75548	6.10498	5.56121	5.10922	5.2609	5.33854	5.78882	5.20216
						6.01993	5.46008	5.38613	4.68152	4.33854	5.00833	5.84612	4.56207	5.94156	5.64026	5.57244	5.1133	6.76002	5.00833	5.72185
						4.54606	5.42179	4.7203	5.34439	4.70704	5.20416	5.19615	4.52654	6.0553	5.22115	5.22614	5.08163	5.93366	5.8014	5.00208
						4.8894	5.76176	5.52079	5.66513	5.34439	4.93394	5.24106	5.39869	6.13647	5.01041	4.91172	5.50852	5.92136	5.63749	5.41987
						5.54339	5.21916	5.43906	5.61341	5.73912	6.29897	6.0973	4.86912	6.5216	5.67891	4.86698	5.28855	5.28362	6.62932	5.55653
						4.76642	6.60413	5.98	5.36287	6.14326	5.41218	6.10669	5.12348	6.01301	5.49337	6.2791	6.42343	6.18129	5.68624	6.03376
						5.3687	5.26486	6.10584	5.08879	5.83274	5.27869	5.3619	5.7717	6.05272	4.8423	6.00781	5.99392	6.18803	5.48103	5.42659
						4.79475	4.92971	6.08704	5.23709	5.58551	5.54715	4.62669	5.75634	5.32095	4.72582	5.74456	6.12883	5.18712	5.65225	5.56963
						4.8894	5.20216	5.89138	4.90323	6.3656	5.24504	5.36482	5.69265	6.08276	4.95395	5.75996	6.23248	5.68258	5.21217	5.8032
						4.83369	5.25397	5.31311	4.93394	5.06726	4.72582	4.96551	5.57804	5.89845	4.59166	6.12457	6.62461	6.15934	5.85235	5.94681
						4.35412	5.67157	5.46961	5.0847	5.06211	5.86035	5.34049	5.98957	5.63564	4.83154	5.77711	6.29153	5.51796	5.10412	5.71548
						5.00833	5.3929	6.45013	5.15994	6.10328	6.06475	5.58178	6.23582	6.49359	5.06828	5.72003	5.66697	6.19812	5.17003	5.65777
						4.50925	5.43331	5.54339	5.28362	5.80589	5.64487	4.57006	5.67432	5.37548	3.94229	5.50852	5.75996	6.5224	5.28756	5.76176
						5.21416	4.70483	5.62639	4.9697	6.63246	5.53587	4.85305	5.95382	5.93893	4.62331	5.94944	6.32126	6.39417	5.40351	6.06218
						5.33561	4.75767	5.4534	4.49305	5.84879	4.96551	5.03426	6.26748	5.8719	4.84338	5.3842	6.26082	6.27827	5.14174	5.40544
						5.15287	5.06109	5.42851	4.55636	5.69814	5.6421	5.89756	5.38807	6.76541	5.13363	5.37161	6.40312	6.0182	5.05697	5.21616
						5.49716	5.59576	5.83988	4.02466	5.99913	5.0806	4.5803	4.80234	5.20717	4.71368	5.37258	5.00312	5.4141	4.65698	5.00104
						4.4558	5.18913	6.26082	5.43906	6.39499	6.48957	5.12449	5.06931	5.71001	4.56207	6.25999	6.1998	6.86249	5.78162	5.83095
						4.46398	5.36482	6.32044	4.7511	6.27246	5.77711	5.40929	6.7554	6.40638	5.06006	5.91608	5.42179	5.61156	4.66034	5.79871
						4.34933	5.78882	6.47189	5.32877	5.30134	5.42083	5.43618	5.83542	5.5321	5.28165	5.50284	6.03031	5.63656	5.14174	5.56683
						5.95819	5.15893	6.12287	4.62444	4.838	4.95816	5.13363	5.8005	5.65593	5.24702	5.20216	5.4658	6.01647	5.0239	5.58831
						4.93183	5.41314	5.86213	5.13262	5.80678	4.94554	4.80993	5.89756	5.53775	5.01248	5.67616	5.80499	5.61991	4.94554	5.16499
						5.39096	5.40447	6.77926	5.59203	5.60506	5.57244	5.02286	5.8005	5.60041	5.17908	5.55184	6.02858	5.85769	5.21217	5.08572
						5.23311	5.51891	6.04669	5.38129	5.66238	5.82827	5.29544	5.71183	6.39743	5.33951	5.47057	6.73532	6.12202	4.99792	5.66697
						5.74547	8.18344	6.07762	6.74768	5.55278	5.3033	6.86477	5.46676	6.05616	5.65593	6.39091	5.22813	5.78432	4.92443	5.85235
						6.32703	6.39254	5.31311	6.31631	5.13262	4.89792	5.83631	4.91914	6.13647	5.03219	5.71092	5.12754	5.60134	4.69929	5.71548
						5.07752	5.3687	4.78931	6.85489	5.74275	5.04149	5.83185	4.78931	5.85235	5.31115	5.53775	5.26882	5.34731	4.8894	5.98522
						5.77981	6.13562	5.28855	5.77531	5.35899	5.53304	6.58834	5.4064	6.05014	4.78496	5.36676	4.86484	5.17808	4.43001	5.17808
						5.86035	6.75154	5.39386	5.69265	4.95185	4.34214	5.91696	4.84983	5.5715	4.71478	5.82648	5.41795	5.79152	5.73186	5.11126
						5.41025	6.76849	5.22713	6.17792	5.58178	5.60784	5.76628	4.84661	5.32388	4.96131	5.65501	4.88087	5.40736	5.00104	5.09186
						5.80589	6.66302	5.42467	6.31467	5.17305	5.7364	6.62775	5.37742	6.37541	5.51891	5.3687	5.21217	5.26783	4.80234	5.00208
						6.00521	5.79871	4.67596	6.39661	4.96131	5.23311	6.2907	5.0765	5.04975	4.53229	6.37786	5.37355	6.1998	4.9854	5.71183
						5.94418	5.2351	4.46981	5.28855	5.16801	5.22215	6.95446	5.14984	5.59017	4.93921	5.58831	5.34147	5.72185	5.10412	5.59669
						5.60227	6.20903	5.20016	6.32785	4.99062	5.41506	6.61044	5.16196	5.53587	4.64354	6.12798	5.26585	5.99131	5.34829	5.58085
						6.00781	5.91344	4.70815	6.32208	5.32486	5.54715	5.60599	5.04149	6.11351	5.63286	5.86302	4.49189	5.5911	5.01975	4.97808
						5.96605	5.83631	5.17506	5.85146	4.73022	5.78252	5.69539	4.33854	5.01352	4.69153	5.53869	4.25735	5.24802	4.70372	4.43001
						5.8238	6.02858	4.86698	6.46465	5.6633	6.10754	5.90991	4.2549	5.41025	5.43714	6.84653	5.9152	7.08358	5.60041	5.57618
						5.35315	6.5994	5.41795	5.68532	5.07034	4.93077	5.71092	5.47913	5.60692	4.85627	6.28324	4.81426	5.58551	5.08163	5.06931
						5.75	6.19055	5.14174	6.81604	4.51502	5.31213	6.33525	5.22614	5.62361	4.65922	5.07958	4.61203	5.1559	4.86698	5.18612
						6.67395	6.1585	5.10922	6.12117	4.31084	4.32531	6.15934	5.23908	4.99062	4.90854	6.5733	5.39193	6.01993	5.0652	5.21516
						5.41122	6.03031	5.19415	5.69814	4.60977	4.75	5.82648	4.54148	5.59948	5.35218	5.77981	5.03736	5.00833	4.8283	4.88834
						5.53775	5.52268	5.27474	6.50481	4.93183	4.64691	5.40833	5.27277	5.31801	4.83369	6.31219	4.85627	5.73004	4.7697	5.10106
						5.35121	5.31115	5.17103	6.83892	5.11228	5.70727	6.70199	4.57916	5.78702	5.23112	5.39	5.4448	5.78792	5.5321	5.14984
						4.74232	6.5487	5.9398	5.14275	4.70261	5.89403	6.70199	5.05594	6.97615	6.08276	5.59669	4.86591	6.30889	5.17506	5.38226
						5.00729	5.13262	5.15287	5.06417	4.95185	5.5	5.50568	5.11941	5.73186	5.42371	5.31801	4.78822	5.96081	5.19114	4.61542
						4.65363	4.97598	5.16902	5.8032	5.15085	5.45913	5.30821	5.0652	5.79601	5.33366	5.37161	4.76314	5.71912	5.68624	4.85412
						5.22115	5.59948	5.32291	5.52645	5.1559	5.69173	5.48957	5.35121	5.38033	5.5911	4.75986	4.91702	5.72731	4.98226	4.87874
						4.59052	5.41987	5.37161	5.1811	4.53114	4.91066	5.66146	4.84875	5.8014	5.76538	6.06304	5.08367	6.2708	6.08019	5.68899
						4.91172	5.48862	5.06211	5.73912	4.8926	6.58597	5.2777	4.5712	4.83908	5.20617	5.47913	4.80668	5.78072	5.44671	5.1316
						4.9202	5.85591	5.60506	5.32877	5.33268	5.78612	5.34536	4.87019	6.23415	5.60227	5.36093	4.74451	5.49147	4.51502	4.97389
						4.59393	5.84879	4.87981	5.14984	4.62331	5.97565	5.09391	4.93816	5.94856	5.23908	5.85324	5.36482	6.7446	5.88342	5.63749
						5.13566	4.86591	4.71589	5.85146	5.0156	5.52551	5.75091	5.43043	5.84968	5.72185	5.26189	5.14174	5.72458	5.11534	5.17808
						5.03012	5.34341	5.25694	5.45436	4.63456	5.6162	5.86568	5.42467	5.65962	5.31017	5.48578	5.2609	6.20232	6.02166	4.81858
						5.06109	4.79692	4.8894	4.6581	5.25892	5.71274	6.12798	5.37839	6.01474	5.59669	5.33659	4.98121	5.7735	5.23808	5.14984
						5.79242	5.41218	5.43331	4.99687	5.17506	5.67065	5.5	4.75657	5.62917	5.09698	5.56121	4.46631	5.2351	4.71368	4.57689
						5.59948	5.24901	5.32388	5.81664	5.81664	5.75	5.49147	5.14883	5.55746	5.57991	6.55426	5.70088	7.26865	6.15088	5.35218
						5.08777	4.91702	5.86746	5.48578	4.84015	5.1387	5.46485	5.61527	5.6097	5.82291	5.70636	4.68597	6.34429	5.15792	5.35023
						4.92866	5.28461	5.31017	5.66238	4.77842	6.42424	5.50095	5.37064	5.51419	5.1811	5.38613	4.52654	5.10004	5.26882	5.07752
						6.08105	5.71821	4.94659	5.01352	4.63119	5.50852	5.70818	5.14782	5.52268	5.8719	6.02944	5.63286	6.69421	5.49242	5.32682
						4.80343	5.39772	4.92125	4.73352	4.71589	5.22315	5.9152	4.96131	5.72913	5.44576	5.35121	4.73572	5.924	5.11839	4.92125
						5.28953	5.05181	5.50946	5.53399	4.69042	5.03322	5.64948	4.91384	5.89138	5.4658	5.70544	4.93394	5.95382	5.44001	4.84875
						4.87447	4.02337	4.84768	5.97216	4.85198	5.66973	6.12543	5.61063	5.87012	5.86302	5.24702	5.48198	5.65962	6.06304	6.04583
						5.21416	6.74846	7.79289	5.92663	6.31631	5.00521	4.97808	6.71984	6.38357	5.1821	5.93717	5.37548	5.66881	5.62454	6.48315
						6.02253	6.12883	5.98957	5.51607	5.59483	4.63231	5.54433	5.46866	5.47723	4.97075	5.68074	4.98957	5.41314	5.15691	5.88165
						4.91808	5.64764	5.78972	5.83988	6.02599	5.65041	5.42563	5.3929	5.43427	4.50116	5.53493	5.74366	5.29741	5.81485	5.7027
						5.44862	5.47057	6.41531	5.98697	5.85858	5.1031	5.67524	5.76447	5.24901	4.64467	4.81534	5.14984	5.17908	5.08777	5.7996
						5.00833	5.54996	6.67473	4.69929	5.8023	4.67819	5.14377	5.1559	5.68349	4.56093	5.62176	5.48483	6.13477	5.43043	6.45094
						5.12856	5.94331	6.59308	5.72731	6.13986	5.98261	5.15691	5.61898	5.45245	4.31325	5.57057	5.04459	5	5.48293	6.23665
						4.79692	6.38276	6.43962	5.86746	5.89226	5.44097	5.2341	5.50757	5.8032	5.5911	4.72582	5.6421	5.00937	5.27079	5.52928
						5.08163	5.39	5.47057	5.23908	5.71821	5.1031	4.83908	5.78252	4.86377	5.05285	5.38323	5.69722	5.92048	5.7364	5.68166
						4.9718	5.25	5.46771	5.70818	5.54339	5.26684	5.8648	5.82917	5.64672	4.90642	5.51985	5.37064	5.23211	5.06211	6.00694
						6.13562	5.17808	6.3852	5.9643	5.70909	5.63286	5.38129	5.37355	5.95906	4.65139	5.0806	5.22614	5.76357	4.99687	5.03839
						5.08675	5.70453	5.33268	5.95819	5.74275	5.39772	5.89668	5.81843	6.10754	5.82291	5.62639	5.08367	5.57711	5.04149	5.08879
						6.4372	6.03894	6.36642	5.88784	4.54835	5.15691	4.8509	5.59296	5.14377	4.63456	5.04356	5.09289	5.35121	4.83154	5.43235
						5.29839	5.92136	6.06733	6.25417	5.88873	5.58271	5.40062	5.37742	5.48957	5.30821	5.94506	6.01993	6.55903	5.41603	5.81127
						4.92443	6.53197	6.31467	5.33268	5.28559	5.41122	5.80409	5.83095	5.32388	6.05616	5.27869	5.65962	5.85057	5.49621	6.12713
						4.77079	6.74846	5.97216	5.54621	5.7744	5.60877	4.95395	6.39336	5.55746	5.31409	5.53963	5.23609	5.38033	5.47818	5.14073
						5.49147	6.16948	6.41613	5.50757	5.29347	5.01975	5.3551	5.38613	5.64948	5.36773	5.34731	6.34675	5.60877	5.41795	5.73186
						5.45627	5.2341	6.33772	5.47723	5.79152	4.49421	5.22414	5.55278	6.18213	4.7004	4.71036	5.57337	5.24305	5.39	5.3278
						5.18913	6.19055	5.57991	5.64118	6.16019	5.1559	5.07137	5.55371	5.96518	5.04769	5.60692	5.2915	5.6633	5.31409	4.98226
						6.52878	5.69448	5.52551	5.56309	5.72003	5.91608	5.31997	6.30889	6.6411	4.798	6.34921	5.30134	5.51985	6.10072	6.49439

[truncated: 23 more sheets: 4A control post-hoc tests, 4A NPAS post-hoc tests, 4B, 4C, 4D, 4D post hoc-tests, 5D1, 5D2, 6E, 6F, 6G, 6J, 6K, 6L, 7A control, 7A NPAS, 7A control post-hoc tests, 7A NPAS post-hoc tests, 7B, 7B post-hoc tests …]
